# Supplementary material for: Transcriptome profiling reveals candidate flavonol-related genes of Tetrastigma hemsleyanum under cold stress
Source: BMC Genomics. 2019 Aug 31;20:687. doi: 10.1186/s12864-019-6045-y (PMC6717372; doi:10.1186/s12864-019-6045-y)
Supplement: Supplementary file 1 — Length Hist Distribution of Trinity and Unigene in T. hemsleyanum transcriptome. There were 151,924 ‘Trinity’ genes and 106,275 unigenes, which ranged from 201 to 15,668 bp in length. The average length of unigenes was 676 bp. The N50 and N90 length was 1121 bp and 262 bp, respectively. (XLS 484 bytes) [file 12864_2019_6045_MOESM1_ESM.xls]

Length Hist Distribution	Trinity	Unigene
[200:400)	70728	57811
[400:600)	21838	15257
[600:800)	13056	8291
[800:1000)	9072	5289
[1000:1200)	6751	3743
[1200:1400)	5568	2951
[1400:1600)	4628	2412
[1600:1800)	3735	1879
[1800:2000)	3227	1696
[2000:2200)	2537	1338
[2200:2400)	2092	1085
[2400:2600)	1739	917
[2600:2800)	1330	690
[2800:3000)	1021	550
[3000:3200)	845	403
[3200:3400)	742	370
[3400:3600)	642	325
[3600:3800)	481	257
[3800:4000)	346	189
[4000:--)	1546	822
