# Supplementary material for: Transcriptome profiling reveals candidate flavonol-related genes of Tetrastigma hemsleyanum under cold stress
Source: BMC Genomics. 2019 Aug 31;20:687. doi: 10.1186/s12864-019-6045-y (PMC6717372; doi:10.1186/s12864-019-6045-y)
Supplement: Supplementary file 2 — Unigenes Expression matrix data in T. hemsleyanum transcriptome. Differential gene expression levels under cold stress and functional classifications of all annotated unigenes in T. hemsleyanum transcriptome. (XLSX 25195 kb) [file 12864_2019_6045_MOESM2_ESM.xlsx]

## Sheet: rpkm.anno
name	CK	Z12h	Z24h	Z48h	NT_Seq-ID	NT_Score	NT_Evalue	NT_Description	NR_Seq-ID	NR_Score	NR_Evalue	NR_Description	BLASTX_ID	BLASTX_Score	BLASTX_Evalue	BLASTX_Description	BLASTP_ID	BLASTP_Score	BLASTP_Evalue	BLASTP_Description	PFAM_ID	PFAM_Name	PFAM_Description	eggNOG_ID	eggNOG_Description	RNAMMER	Prot_ID	Prot_Coords	SignalP	TmHMM	GO_biological_process	GO_molecular_function	GO_cellular_component	KO	Map
c97948_g2	59.8808	48.119	42.3817	39.6692	gi|349730498|emb|FQ383133.1|	773	0	Vitis vinifera clone SS0ABG30YJ01	gi|225441250|ref|XP_002273764.1|	1718	0	PREDICTED: strictosidine synthase 1 [Vitis vinifera]	sp|P92976|STS3_ARATH	205	E:2e-59	RecName: Full=Strictosidine synthase 3;^Eukaryota; Viridiplantae; Streptophyta; Embryophyta; Tracheophyta; Spermatophyta; Magnoliophyta; eudicotyledons; core eudicotyledons; rosids; malvids; Brassicales; Brassicaceae; Camelineae; Arabidopsis	sp|P94111|STS1_ARATH	216	E:5e-65	RecName: Full=Strictosidine synthase 1;^Eukaryota; Viridiplantae; Streptophyta; Embryophyta; Tracheophyta; Spermatophyta; Magnoliophyta; eudicotyledons; core eudicotyledons; rosids; malvids; Brassicales; Brassicaceae; Camelineae; Arabidopsis	PF08450.7	SGL	SMP-30/Gluconolaconase/LRE-like region	COG3386	Gluconolactonase	.	c97948_g2|m.3969	209-1324[-]	sigP:1^20^0.636^YES	ExpAA=16.68^PredHel=1^Topology=i5-22o	GO:0009820|alkaloid metabolic process;GO:0009058|biosynthetic process;GO:0009753|response to jasmonic acid stimulus;GO:0009611|response to wounding	GO:0016844|strictosidine synthase activity	GO:0005794|Golgi apparatus;GO:0005886|plasma membrane;GO:0009506|plasmodesma;GO:0005774|vacuolar membrane	K01757|E4.3.3.2; strictosidine synthase [EC:4.3.3.2]	map00901|Indole alkaloid biosynthesis;map01100|Metabolic pathways;map01110|Biosynthesis of secondary metabolites
c10681_g1	0.064983	0	0	0.464068	gi|292744395|dbj|AK336791.1|	361	0	Lotus japonicus cDNA, clone: LjFL1-026-BC05, HTC	gi|296040749|gb|ADG85342.1|	504	2e-62	NADH dehydrogenase subunit 6 [Silene latifolia]	sp|P60497|NU6M_ARATH	195	E:4e-62	RecName: Full=NADH-ubiquinone oxidoreductase chain 6;^Eukaryota; Viridiplantae; Streptophyta; Embryophyta; Tracheophyta; Spermatophyta; Magnoliophyta; eudicotyledons; core eudicotyledons; rosids; malvids; Brassicales; Brassicaceae; Camelineae; Arabidopsis	sp|P60497|NU6M_ARATH	242	E:2e-80	RecName: Full=NADH-ubiquinone oxidoreductase chain 6;^Eukaryota; Viridiplantae; Streptophyta; Embryophyta; Tracheophyta; Spermatophyta; Magnoliophyta; eudicotyledons; core eudicotyledons; rosids; malvids; Brassicales; Brassicaceae; Camelineae; Arabidopsis	PF00499.15	Oxidored_q3	NADH-ubiquinone/plastoquinone oxidoreductase chain 6	COG0839	NADH:ubiquinone oxidoreductase subunit 6 (chain J)	.	c10681_g1|m.4566	1-372[+]	sigP:1^20^0.569^YES	ExpAA=67.37^PredHel=3^Topology=i22-44o48-70i83-105o	GO:0006120|mitochondrial electron transport, NADH to ubiquinone;GO:0032940|secretion by cell	GO:0008137|NADH dehydrogenase (ubiquinone) activity	GO:0016023|cytoplasmic membrane-bounded vesicle;GO:0016021|integral to membrane;GO:0005747|mitochondrial respiratory chain complex I	K03884|ND6; NADH-ubiquinone oxidoreductase chain 6 [EC:1.6.5.3]	map01100|Metabolic pathways;map00190|Oxidative phosphorylation;map05012|Parkinson's disease
c88272_g2	4.28529	5.17848	0.678952	1.22958	gi|595856566|ref|XM_007210363.1|	159	6e-77	Prunus persica hypothetical protein (PRUPE_ppa000374mg) mRNA, complete cds	gi|297745553|emb|CBI40718.3|	608	5e-71	unnamed protein product [Vitis vinifera]	sp|P56941|NPC1_PIG	79.7	E:2e-16	RecName: Full=Niemann-Pick C1 protein;^Eukaryota; Metazoa; Chordata; Craniata; Vertebrata; Euteleostomi; Mammalia; Eutheria; Laurasiatheria; Cetartiodactyla; Suina; Suidae; Sus	sp|P56941|NPC1_PIG	79.7	E:2e-16	RecName: Full=Niemann-Pick C1 protein;^Eukaryota; Metazoa; Chordata; Craniata; Vertebrata; Euteleostomi; Mammalia; Eutheria; Laurasiatheria; Cetartiodactyla; Suina; Suidae; Sus	PF02460.13	Patched	Patched family	NOG149152	Patched domain containing protein	.	c88272_g2|m.12834	2-361[+]	sigP:1^20^0.516^YES	ExpAA=24.30^PredHel=1^Topology=o66-88i	GO:0008206|bile acid metabolic process;GO:0042632|cholesterol homeostasis;GO:0008203|cholesterol metabolic process;GO:0030301|cholesterol transport;GO:0007041|lysosomal transport;GO:0006486|protein glycosylation	GO:0015485|cholesterol binding;GO:0008158|hedgehog receptor activity	GO:0005783|endoplasmic reticulum;GO:0005576|extracellular region;GO:0005887|integral to plasma membrane;GO:0031902|late endosome membrane;GO:0005765|lysosomal membrane;GO:0005764|lysosome;GO:0005635|nuclear envelope;GO:0048471|perinuclear region of cytoplasm	K12385|NPC1; Niemann-Pick C1 protein	map04142|Lysosome
c96850_g1	7.90365	2.13692	3.45382	5.3592	gi|349727140|emb|FQ382949.1|	1305	0	Vitis vinifera clone SS0ABG37YN05	gi|731437321|ref|XP_010646460.1|	2527	0	PREDICTED: beta-hexosaminidase 3-like [Vitis vinifera]	sp|Q54K56|HEXB2_DICDI	319	E:2e-98	RecName: Full=Beta-hexosaminidase subunit B2;^Eukaryota; Amoebozoa; Mycetozoa; Dictyosteliida; Dictyostelium	sp|Q54K56|HEXB2_DICDI	326	E:1e-102	RecName: Full=Beta-hexosaminidase subunit B2;^Eukaryota; Amoebozoa; Mycetozoa; Dictyosteliida; Dictyostelium	PF02838.10	Glyco_hydro_20b	Glycosyl hydrolase family 20, domain 2	COG3525	N-acetyl-beta-hexosaminidase	.	c96850_g1|m.13295	317-1888[+]	sigP:1^21^0.826^YES	ExpAA=16.66^PredHel=1^Topology=i5-27o	GO:0005975|carbohydrate metabolic process	GO:0004563|beta-N-acetylhexosaminidase activity;GO:0043169|cation binding	GO:0005615|extracellular space;GO:0005764|lysosome	K12373|HEXA_B; hexosaminidase [EC:3.2.1.52]	map04142|Lysosome;map00511|Other glycan degradation;map00531|Glycosaminoglycan degradation;map00604|Glycosphingolipid biosynthesis - ganglio series;map00520|Amino sugar and nucleotide sugar metabolism;map01100|Metabolic pathways;map00603|Glycosphingolipid biosynthesis - globo series
c87623_g1	40.8094	36.1759	21.3164	23.6706	gi|255541071|ref|XM_002511554.1|	324	5e-168	Ricinus communis Palmitoyl-protein thioesterase 1 precursor, putative, mRNA	gi|225453416|ref|XP_002274560.1|	1533	0	PREDICTED: palmitoyl-protein thioesterase 1 [Vitis vinifera]	sp|Q20390|PPT1_CAEEL	166	E:2e-45	RecName: Full=Palmitoyl-protein thioesterase 1;^Eukaryota; Metazoa; Ecdysozoa; Nematoda; Chromadorea; Rhabditida; Rhabditoidea; Rhabditidae; Peloderinae; Caenorhabditis	sp|Q20390|PPT1_CAEEL	167	E:4e-47	RecName: Full=Palmitoyl-protein thioesterase 1;^Eukaryota; Metazoa; Ecdysozoa; Nematoda; Chromadorea; Rhabditida; Rhabditoidea; Rhabditidae; Peloderinae; Caenorhabditis	PF02089.10	Palm_thioest	Palmitoyl protein thioesterase	COG1075	Predicted acetyltransferases and hydrolases with the alpha/beta hydrolase fold	.	c87623_g1|m.14634	326-1369[+]	sigP:1^29^0.58^YES	ExpAA=23.91^PredHel=1^Topology=i13-35o	GO:0044257|cellular protein catabolic process;GO:0006464|cellular protein modification process;GO:0007005|mitochondrion organization;GO:0018991|oviposition;GO:0009791|post-embryonic development	GO:0008474|palmitoyl-(protein) hydrolase activity	GO:0005764|lysosome	K01074|PPT; palmitoyl-protein thioesterase [EC:3.1.2.22]	map00062|Fatty acid elongation;map01100|Metabolic pathways;map04142|Lysosome;map01212|Fatty acid metabolism
c92179_g2	4.19567	0.261623	0.162589	1.00876	gi|123666926|emb|AM455721.1|	307	8e-159	Vitis vinifera, whole genome shotgun sequence, contig VV78X048033.6, clone ENTAV 115	gi|359492179|ref|XP_002280808.2|	1341	0	PREDICTED: cysteine proteinase 15A [Vitis vinifera]	sp|P43296|RD19A_ARATH	392	E:2e-134	RecName: Full=Cysteine proteinase RD19a;^Eukaryota; Viridiplantae; Streptophyta; Embryophyta; Tracheophyta; Spermatophyta; Magnoliophyta; eudicotyledons; core eudicotyledons; rosids; malvids; Brassicales; Brassicaceae; Camelineae; Arabidopsis	sp|P43296|RD19A_ARATH	393	E:9e-135	RecName: Full=Cysteine proteinase RD19a;^Eukaryota; Viridiplantae; Streptophyta; Embryophyta; Tracheophyta; Spermatophyta; Magnoliophyta; eudicotyledons; core eudicotyledons; rosids; malvids; Brassicales; Brassicaceae; Camelineae; Arabidopsis	PF08246.7	Inhibitor_I29	Cathepsin propeptide inhibitor domain (I29)	COG4870	Cysteine protease	.	c92179_g2|m.14710	3-884[-]	sigP:1^23^0.815^YES	ExpAA=16.20^PredHel=1^Topology=i5-27o	GO:0042742|defense response to bacterium;GO:0006508|proteolysis;GO:0009651|response to salt stress	GO:0004197|cysteine-type endopeptidase activity	GO:0005634|nucleus;GO:0005773|vacuole	K01373|CTSF; cathepsin F [EC:3.4.22.41]	map04142|Lysosome
c66224_g3	0.304251	0.397142	0	0.20693	gi|147865778|emb|AM459930.2|	269	5e-138	Vitis vinifera contig VV78X090328.10, whole genome shotgun sequence	gi|359477263|ref|XP_002275143.2|	716	3e-85	PREDICTED: ABC transporter B family member 11-like [Vitis vinifera]	sp|Q9FWX7|AB11B_ARATH	231	E:7e-69	RecName: Full=ABC transporter B family member 11;^Eukaryota; Viridiplantae; Streptophyta; Embryophyta; Tracheophyta; Spermatophyta; Magnoliophyta; eudicotyledons; core eudicotyledons; rosids; malvids; Brassicales; Brassicaceae; Camelineae; Arabidopsis`sp|Q9FWX7|AB11B_ARATH	sp|Q9FWX7|AB11B_ARATH	231	E:6e-69	RecName: Full=ABC transporter B family member 11;^Eukaryota; Viridiplantae; Streptophyta; Embryophyta; Tracheophyta; Spermatophyta; Magnoliophyta; eudicotyledons; core eudicotyledons; rosids; malvids; Brassicales; Brassicaceae; Camelineae; Arabidopsis`sp|Q9FWX7|AB11B_ARATH	PF00664.18	ABC_membrane	ABC transporter transmembrane region	COG1132	ABC-type multidrug transport system, ATPase and permease components	.	c66224_g3|m.14718	3-476[-]	sigP:1^18^0.563^YES	ExpAA=57.90^PredHel=3^Topology=o4-21i77-96o101-118i	GO:0006200|ATP catabolic process	GO:0005524|ATP binding;GO:0042626|ATPase activity, coupled to transmembrane movement of substances	GO:0016021|integral to membrane;GO:0005886|plasma membrane;GO:0009506|plasmodesma	K05658|ABCB1; ATP-binding cassette, subfamily B (MDR/TAP), member 1 [EC:3.6.3.44]	map02010|ABC transporters;map05206|MicroRNAs in cancer;map04976|Bile secretion
c98202_g1	1042.96	253.532	328.882	189.528	gi|349713543|emb|FQ396820.1|	761	0	Vitis vinifera clone SS0AEB8YL14	gi|225444515|ref|XP_002274769.1|	1518	0	PREDICTED: peroxidase 42 [Vitis vinifera]	sp|Q9SB81|PER42_ARATH	523	E:5e-180	RecName: Full=Peroxidase 42;^Eukaryota; Viridiplantae; Streptophyta; Embryophyta; Tracheophyta; Spermatophyta; Magnoliophyta; eudicotyledons; core eudicotyledons; rosids; malvids; Brassicales; Brassicaceae; Camelineae; Arabidopsis	sp|Q9SB81|PER42_ARATH	557	E:0	RecName: Full=Peroxidase 42;^Eukaryota; Viridiplantae; Streptophyta; Embryophyta; Tracheophyta; Spermatophyta; Magnoliophyta; eudicotyledons; core eudicotyledons; rosids; malvids; Brassicales; Brassicaceae; Camelineae; Arabidopsis	PF00141.18	peroxidase	Peroxidase	COG0376	Catalase (peroxidase I)	.	c98202_g1|m.15406	183-1178[+]	sigP:1^22^0.888^YES	ExpAA=12.18^PredHel=1^Topology=i5-22o	GO:0042744|hydrogen peroxide catabolic process;GO:0048511|rhythmic process	GO:0020037|heme binding;GO:0046872|metal ion binding;GO:0004601|peroxidase activity	GO:0005576|extracellular region	K00430|E1.11.1.7; peroxidase [EC:1.11.1.7]	map01100|Metabolic pathways;map00940|Phenylpropanoid biosynthesis;map01110|Biosynthesis of secondary metabolites
c88614_g1	1.81286	1.35846	2.70064	3.65329	gi|225442378|ref|XM_002276660.1|	270	3e-138	PREDICTED: Vitis vinifera probable nucleoside diphosphate kinase 5 (LOC100248058), mRNA	gi|359482468|ref|XP_002272468.2|	735	1e-93	PREDICTED: probable nucleoside diphosphate kinase 5 [Vitis vinifera]	sp|A4VNX5|NDK_PSEU5	110	E:2e-27	RecName: Full=Nucleoside diphosphate kinase;^Bacteria; Proteobacteria; Gammaproteobacteria; Pseudomonadales; Pseudomonadaceae; Pseudomonas	sp|Q7MNF4|NDK_VIBVY	125	E:6e-34	RecName: Full=Nucleoside diphosphate kinase;^Bacteria; Proteobacteria; Gammaproteobacteria; Vibrionales; Vibrionaceae; Vibrio	PF00334.14	NDK	Nucleoside diphosphate kinase	COG0105	Nucleoside diphosphate kinase	.	c88614_g1|m.15610	1-738[+]	sigP:1^19^0.68^YES	ExpAA=62.53^PredHel=3^Topology=i2-24o39-61i74-91o	GO:0006241|CTP biosynthetic process;GO:0006183|GTP biosynthetic process;GO:0006228|UTP biosynthetic process	GO:0005524|ATP binding;GO:0046872|metal ion binding;GO:0004550|nucleoside diphosphate kinase activity	GO:0005737|cytoplasm	K00940|ndk, NME; nucleoside-diphosphate kinase [EC:2.7.4.6]	map01100|Metabolic pathways;map01130|Biosynthesis of antibiotics;map01110|Biosynthesis of secondary metabolites;map00240|Pyrimidine metabolism;map00230|Purine metabolism
c102031_g1	6.17458	4.77382	4.93199	5.46276	gi|123692114|emb|AM474144.1|	1839	0	Vitis vinifera, whole genome shotgun sequence, contig VV78X029207.10, clone ENTAV 115	gi|731439477|ref|XP_010647043.1|	3265	0	PREDICTED: putative calcium-transporting ATPase 13, plasma membrane-type [Vitis vinifera]	sp|Q9LY77|ACA12_ARATH	546	E:3e-172	RecName: Full=Calcium-transporting ATPase 12, plasma membrane-type;^Eukaryota; Viridiplantae; Streptophyta; Embryophyta; Tracheophyta; Spermatophyta; Magnoliophyta; eudicotyledons; core eudicotyledons; rosids; malvids; Brassicales; Brassicaceae; Camelineae; Arabidopsis	sp|Q9LY77|ACA12_ARATH	598	E:0	RecName: Full=Calcium-transporting ATPase 12, plasma membrane-type;^Eukaryota; Viridiplantae; Streptophyta; Embryophyta; Tracheophyta; Spermatophyta; Magnoliophyta; eudicotyledons; core eudicotyledons; rosids; malvids; Brassicales; Brassicaceae; Camelineae; Arabidopsis	PF00122.15	E1-E2_ATPase	E1-E2 ATPase	COG0474	Cation transport ATPase	.	c102031_g1|m.16020	153-3089[-]	sigP:1^21^0.53^YES	ExpAA=190.78^PredHel=8^Topology=i135-152o162-181i316-333o379-401i769-791o796-818i912-934o944-966i	GO:0006754|ATP biosynthetic process	GO:0005524|ATP binding;GO:0005388|calcium-transporting ATPase activity;GO:0046872|metal ion binding	GO:0016021|integral to membrane	K01537|E3.6.3.8; Ca2+-transporting ATPase [EC:3.6.3.8]	map04742|Taste transduction;map00230|Purine metabolism
c96955_g2	53.9284	29.5219	33.4951	40.7938	gi|349727276|emb|FQ388858.1|	829	0	Vitis vinifera clone SS0AEB21YK14	gi|526117419|ref|NP_001268017.1|	1879	0	probable pectate lyase 12-like precursor [Vitis vinifera]	sp|Q9SCP2|PLY12_ARATH	553	E:0	RecName: Full=Probable pectate lyase 12;^Eukaryota; Viridiplantae; Streptophyta; Embryophyta; Tracheophyta; Spermatophyta; Magnoliophyta; eudicotyledons; core eudicotyledons; rosids; malvids; Brassicales; Brassicaceae; Camelineae; Arabidopsis	sp|Q9SCP2|PLY12_ARATH	593	E:0	RecName: Full=Probable pectate lyase 12;^Eukaryota; Viridiplantae; Streptophyta; Embryophyta; Tracheophyta; Spermatophyta; Magnoliophyta; eudicotyledons; core eudicotyledons; rosids; malvids; Brassicales; Brassicaceae; Camelineae; Arabidopsis	PF00544.14	Pec_lyase_C	Pectate lyase	COG3866	Pectate lyase	.	c96955_g2|m.16126	206-1690[+]	sigP:1^23^0.903^YES	ExpAA=29.72^PredHel=1^Topology=o471-493i	GO:0045490|pectin catabolic process	GO:0046872|metal ion binding;GO:0030570|pectate lyase activity	GO:0031225|anchored to membrane	K01728|pel; pectate lyase [EC:4.2.2.2]	map00040|Pentose and glucuronate interconversions
c99510_g1	6.14992	5.74035	5.6301	7.88711	gi|590575765|ref|XM_007012717.1|	566	0	Theobroma cacao Membrane bound O-acyl transferase (MBOAT) family protein isoform 2 (TCM_037624) mRNA, complete cds	gi|225444869|ref|XP_002279345.1|	2285	0	PREDICTED: diacylglycerol O-acyltransferase 1 [Vitis vinifera]	sp|Q9SLD2|DGAT1_ARATH	663	E:0	RecName: Full=Diacylglycerol O-acyltransferase 1;^Eukaryota; Viridiplantae; Streptophyta; Embryophyta; Tracheophyta; Spermatophyta; Magnoliophyta; eudicotyledons; core eudicotyledons; rosids; malvids; Brassicales; Brassicaceae; Camelineae; Arabidopsis	sp|Q9SLD2|DGAT1_ARATH	684	E:0	RecName: Full=Diacylglycerol O-acyltransferase 1;^Eukaryota; Viridiplantae; Streptophyta; Embryophyta; Tracheophyta; Spermatophyta; Magnoliophyta; eudicotyledons; core eudicotyledons; rosids; malvids; Brassicales; Brassicaceae; Camelineae; Arabidopsis	PF03062.14	MBOAT	MBOAT, membrane-bound O-acyltransferase family	COG5056	Acyl-CoA cholesterol acyltransferase	.	c99510_g1|m.17209	367-1947[-]	sigP:1^19^0.522^YES	ExpAA=185.80^PredHel=8^Topology=o169-188i200-222o227-249i310-329o363-385i433-455o460-479i492-514o	GO:0007568|aging;GO:0005975|carbohydrate metabolic process;GO:0009793|embryo development ending in seed dormancy;GO:0006071|glycerol metabolic process;GO:0010030|positive regulation of seed germination;GO:0045995|regulation of embryonic development;GO:0009737|response to abscisic acid stimulus;GO:0009409|response to cold;GO:0009749|response to glucose stimulus;GO:0009651|response to salt stress;G…	GO:0004144|diacylglycerol O-acyltransferase activity	GO:0009941|chloroplast envelope;GO:0031969|chloroplast membrane;GO:0005789|endoplasmic reticulum membrane;GO:0016021|integral to membrane	K11155|DGAT1; diacylglycerol O-acyltransferase 1 [EC:2.3.1.20 2.3.1.75 2.3.1.76]	map00830|Retinol metabolism;map00561|Glycerolipid metabolism;map04975|Fat digestion and absorption;map01100|Metabolic pathways
c83815_g1	33.7321	8.62656	8.65352	10.1746	gi|349714440|emb|FQ391836.1|	634	0	Vitis vinifera clone SS0AFA9YE22	gi|731417560|ref|XP_002272413.2|	1369	0	PREDICTED: beta-glucosidase 44-like [Vitis vinifera]	sp|Q9LV33|BGL44_ARATH	414	E:1e-140	RecName: Full=Beta-glucosidase 44;^Eukaryota; Viridiplantae; Streptophyta; Embryophyta; Tracheophyta; Spermatophyta; Magnoliophyta; eudicotyledons; core eudicotyledons; rosids; malvids; Brassicales; Brassicaceae; Camelineae; Arabidopsis	sp|Q9LV33|BGL44_ARATH	414	E:3e-141	RecName: Full=Beta-glucosidase 44;^Eukaryota; Viridiplantae; Streptophyta; Embryophyta; Tracheophyta; Spermatophyta; Magnoliophyta; eudicotyledons; core eudicotyledons; rosids; malvids; Brassicales; Brassicaceae; Camelineae; Arabidopsis	PF00232.13	Glyco_hydro_1	Glycosyl hydrolase family 1	COG2723	Beta-glucosidase/6-phospho-beta-glucosidase/beta-galactosidase	.	c83815_g1|m.17562	3-848[-]	sigP:1^26^0.852^YES	ExpAA=17.89^PredHel=1^Topology=i5-27o	GO:0005975|carbohydrate metabolic process	GO:0080081|4-methylumbelliferyl-beta-D-glucopyranoside beta-glucosidase activity;GO:0047668|amygdalin beta-glucosidase activity;GO:0080083|beta-gentiobiose beta-glucosidase activity;GO:0004567|beta-mannosidase activity;GO:0080079|cellobiose glucosidase activity;GO:0080082|esculin beta-glucosidase activity;GO:0046872|metal ion binding	GO:0022626|cytosolic ribosome;GO:0005576|extracellular region;GO:0009505|plant-type cell wall	K05350|bglB; beta-glucosidase [EC:3.2.1.21]	map01110|Biosynthesis of secondary metabolites;map01100|Metabolic pathways;map00940|Phenylpropanoid biosynthesis;map00460|Cyanoamino acid metabolism;map00500|Starch and sucrose metabolism
c90739_g2	0.326918	0	0.14207	0.333521	gi|147778806|emb|AM432899.2|	387	0	Vitis vinifera contig VV78X142170.3, whole genome shotgun sequence	gi|359487099|ref|XP_002273427.2|	1439	0	PREDICTED: probable pectinesterase/pectinesterase inhibitor 25 [Vitis vinifera]	sp|Q94CB1|PME25_ARATH	303	E:2e-95	RecName: Full=Probable pectinesterase/pectinesterase inhibitor 25;^Eukaryota; Viridiplantae; Streptophyta; Embryophyta; Tracheophyta; Spermatophyta; Magnoliophyta; eudicotyledons; core eudicotyledons; rosids; malvids; Brassicales; Brassicaceae; Camelineae; Arabidopsis	sp|Q94CB1|PME25_ARATH	306	E:1e-96	RecName: Full=Probable pectinesterase/pectinesterase inhibitor 25;^Eukaryota; Viridiplantae; Streptophyta; Embryophyta; Tracheophyta; Spermatophyta; Magnoliophyta; eudicotyledons; core eudicotyledons; rosids; malvids; Brassicales; Brassicaceae; Camelineae; Arabidopsis	PF04043.10	PMEI	Plant invertase/pectin methylesterase inhibitor	COG4677	Pectin methylesterase	.	c90739_g2|m.21008	2-1036[-]	sigP:1^28^0.747^YES	ExpAA=27.69^PredHel=1^Topology=i7-29o	GO:0042545|cell wall modification;GO:0043086|negative regulation of catalytic activity;GO:0045490|pectin catabolic process	GO:0045330|aspartyl esterase activity;GO:0004857|enzyme inhibitor activity;GO:0030599|pectinesterase activity	GO:0005618|cell wall;GO:0005576|extracellular region	K01051|E3.1.1.11; pectinesterase [EC:3.1.1.11]	map01100|Metabolic pathways;map00040|Pentose and glucuronate interconversions;map00500|Starch and sucrose metabolism
c99983_g1	9.01513	5.989	4.73417	4.13295	gi|190148354|gb|EU583456.1|	1364	0	Betula pendula histidine kinase 2 (HK2) mRNA, partial cds	gi|359485817|ref|XP_002269977.2|	5813	0	PREDICTED: histidine kinase 2 [Vitis vinifera]	sp|Q9C5U2|AHK2_ARATH	1405	E:0	RecName: Full=Histidine kinase 2;^Eukaryota; Viridiplantae; Streptophyta; Embryophyta; Tracheophyta; Spermatophyta; Magnoliophyta; eudicotyledons; core eudicotyledons; rosids; malvids; Brassicales; Brassicaceae; Camelineae; Arabidopsis	sp|Q9C5U2|AHK2_ARATH	1441	E:0	RecName: Full=Histidine kinase 2;^Eukaryota; Viridiplantae; Streptophyta; Embryophyta; Tracheophyta; Spermatophyta; Magnoliophyta; eudicotyledons; core eudicotyledons; rosids; malvids; Brassicales; Brassicaceae; Camelineae; Arabidopsis	PF03924.8	CHASE	CHASE domain	COG0642	Signal transduction histidine kinase	.	c99983_g1|m.21262	917-4705[-]	sigP:1^10^0.525^YES	ExpAA=79.34^PredHel=4^Topology=o4-26i67-89o309-328i612-634o	GO:0071215|cellular response to abscisic acid stimulus;GO:0070417|cellular response to cold;GO:0035556|intracellular signal transduction;GO:0007275|multicellular organismal development;GO:0034757|negative regulation of iron ion transport;GO:0010087|phloem or xylem histogenesis;GO:0010271|regulation of chlorophyll catabolic process;GO:0009909|regulation of flower development;GO:0048509|regulation …	GO:0005524|ATP binding;GO:0009884|cytokinin receptor activity;GO:0005034|osmosensor activity;GO:0000156|phosphorelay response regulator activity;GO:0000155|phosphorelay sensor kinase activity;GO:0004673|protein histidine kinase activity	GO:0016021|integral to membrane;GO:0005622|intracellular;GO:0005886|plasma membrane	K14489|AHK2_3_4; arabidopsis histidine kinase 2/3/4 (cytokinin receptor) [EC:2.7.13.3]	map04075|Plant hormone signal transduction
c45318_g2	0.49022	0.746538	0.0552316	0.111138	gi|147864205|emb|AM452027.2|	87	7e-37	Vitis vinifera contig VV78X171396.12, whole genome shotgun sequence	gi|658047050|ref|XP_008359198.1|	457	2e-54	PREDICTED: lysosomal beta glucosidase-like [Malus domestica]	sp|Q23892|GLUA_DICDI	75.9	E:6e-15	RecName: Full=Lysosomal beta glucosidase;^Eukaryota; Amoebozoa; Mycetozoa; Dictyosteliida; Dictyostelium	sp|Q23892|GLUA_DICDI	87.4	E:5e-19	RecName: Full=Lysosomal beta glucosidase;^Eukaryota; Amoebozoa; Mycetozoa; Dictyosteliida; Dictyostelium	PF00933.16	Glyco_hydro_3	Glycosyl hydrolase family 3 N terminal domain	COG1472	Beta-glucosidase-related glycosidases	.	c45318_g2|m.21486	3-443[-]	sigP:1^30^0.509^YES	ExpAA=17.95^PredHel=1^Topology=i12-34o	GO:0005975|carbohydrate metabolic process	GO:0008422|beta-glucosidase activity	GO:0005615|extracellular space;GO:0005764|lysosome	K05349|bglX; beta-glucosidase [EC:3.2.1.21]	map01110|Biosynthesis of secondary metabolites;map01100|Metabolic pathways;map00940|Phenylpropanoid biosynthesis;map00460|Cyanoamino acid metabolism;map00500|Starch and sucrose metabolism
c87555_g1	21.9028	23.431	16.9232	16.1976	gi|567895505|ref|XM_006440178.1|	327	9e-170	Citrus clementina hypothetical protein (CICLE_v10020946mg) mRNA, complete cds	gi|731380326|ref|XP_002269785.3|	1458	0	PREDICTED: palmitoyl-protein thioesterase 1-like [Vitis vinifera]	sp|Q20390|PPT1_CAEEL	159	E:5e-43	RecName: Full=Palmitoyl-protein thioesterase 1;^Eukaryota; Metazoa; Ecdysozoa; Nematoda; Chromadorea; Rhabditida; Rhabditoidea; Rhabditidae; Peloderinae; Caenorhabditis	sp|Q20390|PPT1_CAEEL	161	E:4e-45	RecName: Full=Palmitoyl-protein thioesterase 1;^Eukaryota; Metazoa; Ecdysozoa; Nematoda; Chromadorea; Rhabditida; Rhabditoidea; Rhabditidae; Peloderinae; Caenorhabditis	PF02089.10	Palm_thioest	Palmitoyl protein thioesterase	COG1075	Predicted acetyltransferases and hydrolases with the alpha/beta hydrolase fold	.	c87555_g1|m.25640	306-1271[-]	sigP:1^22^0.632^YES	ExpAA=23.49^PredHel=1^Topology=i7-29o	GO:0044257|cellular protein catabolic process;GO:0006464|cellular protein modification process;GO:0007005|mitochondrion organization;GO:0018991|oviposition;GO:0009791|post-embryonic development	GO:0008474|palmitoyl-(protein) hydrolase activity	GO:0005764|lysosome	K01074|PPT; palmitoyl-protein thioesterase [EC:3.1.2.22]	map00062|Fatty acid elongation;map01100|Metabolic pathways;map04142|Lysosome;map01212|Fatty acid metabolism
c87894_g1	3.02762	3.84798	3.17773	25.9926	gi|123695962|emb|AM488634.1|	569	0	Vitis vinifera, whole genome shotgun sequence, contig VV78X088993.14, clone ENTAV 115	gi|359479963|ref|XP_002268492.2|	2096	0	PREDICTED: probable pectinesterase/pectinesterase inhibitor 7 [Vitis vinifera]	sp|Q9SRX4|PME7_ARATH	558	E:0	RecName: Full=Probable pectinesterase/pectinesterase inhibitor 7;^Eukaryota; Viridiplantae; Streptophyta; Embryophyta; Tracheophyta; Spermatophyta; Magnoliophyta; eudicotyledons; core eudicotyledons; rosids; malvids; Brassicales; Brassicaceae; Camelineae; Arabidopsis	sp|Q9SRX4|PME7_ARATH	561	E:0	RecName: Full=Probable pectinesterase/pectinesterase inhibitor 7;^Eukaryota; Viridiplantae; Streptophyta; Embryophyta; Tracheophyta; Spermatophyta; Magnoliophyta; eudicotyledons; core eudicotyledons; rosids; malvids; Brassicales; Brassicaceae; Camelineae; Arabidopsis	PF04043.10	PMEI	Plant invertase/pectin methylesterase inhibitor	COG4677	Pectin methylesterase	.	c87894_g1|m.27196	3-1367[+]	sigP:1^34^0.506^YES	ExpAA=18.94^PredHel=1^Topology=i12-34o	GO:0042545|cell wall modification;GO:0043086|negative regulation of catalytic activity;GO:0045490|pectin catabolic process	GO:0045330|aspartyl esterase activity;GO:0004857|enzyme inhibitor activity;GO:0030599|pectinesterase activity	GO:0005618|cell wall;GO:0005576|extracellular region	K01051|E3.1.1.11; pectinesterase [EC:3.1.1.11]	map01100|Metabolic pathways;map00040|Pentose and glucuronate interconversions;map00500|Starch and sucrose metabolism
c83719_g4	63.925	62.7732	90.0137	62.0202	gi|401661910|emb|FR714868.1|	728	0	Malus x domestica mitchondrial complete genome, cultivar Golden delicious	gi|429465284|gb|AFZ85273.1|	1136	2e-152	cytochrome c oxidase subunit 2 (mitochondrion) [Gossypium hirsutum]	sp|P93285|COX2_ARATH	432	E:1e-149	RecName: Full=Cytochrome c oxidase subunit 2;^Eukaryota; Viridiplantae; Streptophyta; Embryophyta; Tracheophyta; Spermatophyta; Magnoliophyta; eudicotyledons; core eudicotyledons; rosids; malvids; Brassicales; Brassicaceae; Camelineae; Arabidopsis	sp|P93285|COX2_ARATH	500	E:6e-179	RecName: Full=Cytochrome c oxidase subunit 2;^Eukaryota; Viridiplantae; Streptophyta; Embryophyta; Tracheophyta; Spermatophyta; Magnoliophyta; eudicotyledons; core eudicotyledons; rosids; malvids; Brassicales; Brassicaceae; Camelineae; Arabidopsis	PF02790.10	COX2_TM	Cytochrome C oxidase subunit II, transmembrane domain	COG1622	Heme/copper-type cytochrome/quinol oxidases, subunit 2	.	c83719_g4|m.28373	369-1160[+]	sigP:1^16^0.874^YES	ExpAA=53.04^PredHel=2^Topology=o40-62i83-105o	GO:0022904|respiratory electron transport chain	GO:0005507|copper ion binding;GO:0004129|cytochrome-c oxidase activity;GO:0009055|electron carrier activity;GO:0020037|heme binding	GO:0016021|integral to membrane;GO:0005743|mitochondrial inner membrane;GO:0070469|respiratory chain	K02261|COX2; cytochrome c oxidase subunit 2	map00190|Oxidative phosphorylation;map04260|Cardiac muscle contraction;map05012|Parkinson's disease;map05016|Huntington's disease;map05010|Alzheimer's disease;map01100|Metabolic pathways;map04932|Non-alcoholic fatty liver disease (NAFLD)
c65411_g1	57.7299	56.6057	26.9928	30.9644	gi|349704842|emb|FQ383802.1|	730	0	Vitis vinifera clone SS0ABG15YF11	gi|225457190|ref|XP_002283945.1|	1864	0	PREDICTED: glycerophosphodiester phosphodiesterase GDPD6 [Vitis vinifera]	sp|P09394|GLPQ_ECOLI	122	E:2e-29	RecName: Full=Glycerophosphoryl diester phosphodiesterase;^Bacteria; Proteobacteria; Gammaproteobacteria; Enterobacteriales; Enterobacteriaceae; Escherichia	sp|P09394|GLPQ_ECOLI	123	E:4e-30	RecName: Full=Glycerophosphoryl diester phosphodiesterase;^Bacteria; Proteobacteria; Gammaproteobacteria; Enterobacteriales; Enterobacteriaceae; Escherichia	PF03009.12	GDPD	Glycerophosphoryl diester phosphodiesterase family	COG0584	Glycerophosphoryl diester phosphodiesterase	.	c65411_g1|m.28415	263-1438[+]	sigP:1^20^0.927^YES	ExpAA=19.58^PredHel=1^Topology=i5-24o	GO:0006071|glycerol metabolic process;GO:0006629|lipid metabolic process	GO:0008889|glycerophosphodiester phosphodiesterase activity;GO:0046872|metal ion binding	GO:0042597|periplasmic space	K01126|E3.1.4.46, glpQ, ugpQ; glycerophosphoryl diester phosphodiesterase [EC:3.1.4.46]	map00564|Glycerophospholipid metabolism
c90036_g1	37.0937	34.9874	31.9724	33.4449	gi|349710154|emb|FQ385727.1|	1101	0	Vitis vinifera clone SS0AEB31YF10	gi|359480755|ref|XP_002275222.2|	1932	0	PREDICTED: farnesylcysteine lyase isoform X1 [Vitis vinifera]	sp|P57681|PCYOX_ARATH	519	E:6e-177	RecName: Full=Farnesylcysteine lyase;^Eukaryota; Viridiplantae; Streptophyta; Embryophyta; Tracheophyta; Spermatophyta; Magnoliophyta; eudicotyledons; core eudicotyledons; rosids; malvids; Brassicales; Brassicaceae; Camelineae; Arabidopsis	sp|P57681|PCYOX_ARATH	613	E:0	RecName: Full=Farnesylcysteine lyase;^Eukaryota; Viridiplantae; Streptophyta; Embryophyta; Tracheophyta; Spermatophyta; Magnoliophyta; eudicotyledons; core eudicotyledons; rosids; malvids; Brassicales; Brassicaceae; Camelineae; Arabidopsis	PF13450.1	NAD_binding_8	NAD(P)-binding Rossmann-like domain	NOG73316	Prenylcysteine oxidase 1	.	c90036_g1|m.32159	171-1673[+]	sigP:1^26^0.812^YES	ExpAA=27.83^PredHel=1^Topology=i7-29o	GO:0009738|abscisic acid mediated signaling pathway;GO:0045338|farnesyl diphosphate metabolic process;GO:0030327|prenylated protein catabolic process;GO:0030328|prenylcysteine catabolic process	GO:0001735|prenylcysteine oxidase activity	GO:0005764|lysosome;GO:0005774|vacuolar membrane	K05906|PCYOX1, FCLY; prenylcysteine oxidase / farnesylcysteine lyase [EC:1.8.3.5 1.8.3.6]	map00900|Terpenoid backbone biosynthesis;map01130|Biosynthesis of antibiotics
c93157_g1	11.2182	10.1505	7.42831	6.6557	gi|349725927|emb|FQ393879.1|	1291	0	Vitis vinifera clone SS0AFA23YL15	gi|225442595|ref|XP_002279221.1|	2441	0	PREDICTED: protein disulfide isomerase-like 1-6 [Vitis vinifera]	sp|Q66GQ3|PDI16_ARATH	648	E:0	RecName: Full=Protein disulfide isomerase-like 1-6;^Eukaryota; Viridiplantae; Streptophyta; Embryophyta; Tracheophyta; Spermatophyta; Magnoliophyta; eudicotyledons; core eudicotyledons; rosids; malvids; Brassicales; Brassicaceae; Camelineae; Arabidopsis	sp|Q66GQ3|PDI16_ARATH	658	E:0	RecName: Full=Protein disulfide isomerase-like 1-6;^Eukaryota; Viridiplantae; Streptophyta; Embryophyta; Tracheophyta; Spermatophyta; Magnoliophyta; eudicotyledons; core eudicotyledons; rosids; malvids; Brassicales; Brassicaceae; Camelineae; Arabidopsis	PF00085.15	Thioredoxin	Thioredoxin	COG0526	Thiol-disulfide isomerase and thioredoxins	.	c93157_g1|m.34328	129-1736[+]	sigP:1^29^0.921^YES	ExpAA=19.99^PredHel=1^Topology=i7-29o	GO:0045454|cell redox homeostasis	GO:0003756|protein disulfide isomerase activity	GO:0005783|endoplasmic reticulum;GO:0005788|endoplasmic reticulum lumen	K09580|PDIA1, P4HB; protein disulfide-isomerase A1 [EC:5.3.4.1]	map04141|Protein processing in endoplasmic reticulum
c80679_g1	3.77781	2.10567	0.223691	2.13804	gi|123672064|emb|AM430527.1|	315	3e-163	Vitis vinifera contig VV78X035441.7, whole genome shotgun sequence	gi|359492709|ref|XP_002280798.2|	1114	3e-149	PREDICTED: cysteine proteinase 15A [Vitis vinifera]	sp|P43296|RD19A_ARATH	345	E:6e-116	RecName: Full=Cysteine proteinase RD19a;^Eukaryota; Viridiplantae; Streptophyta; Embryophyta; Tracheophyta; Spermatophyta; Magnoliophyta; eudicotyledons; core eudicotyledons; rosids; malvids; Brassicales; Brassicaceae; Camelineae; Arabidopsis	sp|P43296|RD19A_ARATH	354	E:7e-120	RecName: Full=Cysteine proteinase RD19a;^Eukaryota; Viridiplantae; Streptophyta; Embryophyta; Tracheophyta; Spermatophyta; Magnoliophyta; eudicotyledons; core eudicotyledons; rosids; malvids; Brassicales; Brassicaceae; Camelineae; Arabidopsis	PF08246.7	Inhibitor_I29	Cathepsin propeptide inhibitor domain (I29)	COG4870	Cysteine protease	.	c80679_g1|m.37689	3-827[-]	sigP:1^25^0.877^YES	ExpAA=21.94^PredHel=1^Topology=i7-29o	GO:0042742|defense response to bacterium;GO:0006508|proteolysis;GO:0009651|response to salt stress	GO:0004197|cysteine-type endopeptidase activity	GO:0005634|nucleus;GO:0005773|vacuole	K01373|CTSF; cathepsin F [EC:3.4.22.41]	map04142|Lysosome
c93153_g1	94.3809	80.9064	93.1356	87.2267	gi|255586468|ref|XM_002533832.1|	394	0	Ricinus communis protein disulfide isomerase, putative, mRNA	gi|225470790|ref|XP_002269656.1|	1828	0	PREDICTED: protein disulfide-isomerase 5-2 [Vitis vinifera]	sp|Q94F09|PDI52_ARATH	501	E:8e-172	RecName: Full=Protein disulfide-isomerase 5-2;^Eukaryota; Viridiplantae; Streptophyta; Embryophyta; Tracheophyta; Spermatophyta; Magnoliophyta; eudicotyledons; core eudicotyledons; rosids; malvids; Brassicales; Brassicaceae; Camelineae; Arabidopsis	sp|Q94F09|PDI52_ARATH	550	E:0	RecName: Full=Protein disulfide-isomerase 5-2;^Eukaryota; Viridiplantae; Streptophyta; Embryophyta; Tracheophyta; Spermatophyta; Magnoliophyta; eudicotyledons; core eudicotyledons; rosids; malvids; Brassicales; Brassicaceae; Camelineae; Arabidopsis	PF00085.15	Thioredoxin	Thioredoxin	COG0526	Thiol-disulfide isomerase and thioredoxins	.	c93153_g1|m.38193	63-1376[+]	sigP:1^27^0.758^YES	ExpAA=57.77^PredHel=3^Topology=i5-27o160-182i377-399o	GO:0045454|cell redox homeostasis;GO:0006662|glycerol ether metabolic process	GO:0009055|electron carrier activity;GO:0003756|protein disulfide isomerase activity;GO:0015035|protein disulfide oxidoreductase activity	GO:0005783|endoplasmic reticulum;GO:0016021|integral to membrane;GO:0009505|plant-type cell wall;GO:0009506|plasmodesma;GO:0005774|vacuolar membrane	K09580|PDIA1, P4HB; protein disulfide-isomerase A1 [EC:5.3.4.1]	map04141|Protein processing in endoplasmic reticulum
c100065_g1	3.02983	1.97182	10.4852	18.7218	gi|565419538|gb|KF562727.1|	2152	0	Vitis vinifera cultivar Gamay flagelling sensing 2 (FLS2) mRNA, complete cds	gi|731405027|ref|XP_002272319.3|	4415	0	PREDICTED: LRR receptor-like serine/threonine-protein kinase FLS2 [Vitis vinifera]	sp|Q9FL28|FLS2_ARATH	1087	E:0	RecName: Full=LRR receptor-like serine/threonine-protein kinase FLS2;^Eukaryota; Viridiplantae; Streptophyta; Embryophyta; Tracheophyta; Spermatophyta; Magnoliophyta; eudicotyledons; core eudicotyledons; rosids; malvids; Brassicales; Brassicaceae; Camelineae; Arabidopsis	sp|Q9FL28|FLS2_ARATH	1205	E:0	RecName: Full=LRR receptor-like serine/threonine-protein kinase FLS2;^Eukaryota; Viridiplantae; Streptophyta; Embryophyta; Tracheophyta; Spermatophyta; Magnoliophyta; eudicotyledons; core eudicotyledons; rosids; malvids; Brassicales; Brassicaceae; Camelineae; Arabidopsis	PF08263.7	LRRNT_2	Leucine rich repeat N-terminal domain	COG0515	Serine/threonine protein kinase	.	c100065_g1|m.38326	341-3877[-]	sigP:1^25^0.766^YES	ExpAA=40.53^PredHel=2^Topology=i7-26o811-833i	GO:0052544|defense response by callose deposition in cell wall;GO:0042742|defense response to bacterium;GO:0016045|detection of bacterium;GO:0006898|receptor-mediated endocytosis;GO:0010359|regulation of anion channel activity	GO:0005524|ATP binding;GO:0004675|transmembrane receptor protein serine/threonine kinase activity	GO:0005768|endosome;GO:0010008|endosome membrane;GO:0016021|integral to membrane;GO:0005886|plasma membrane	K13420|FLS2; LRR receptor-like serine/threonine-protein kinase FLS2 [EC:2.7.11.1]	map04626|Plant-pathogen interaction
c73319_g1	0.0987318	0.241642	0.150171	0.201452	gi|20259684|gb|AY091513.1|	451	0	Triticum aestivum beta-D-glucan exohydrolase mRNA, complete cds	gi|20259685|gb|AAM13694.1|	685	7e-84	beta-D-glucan exohydrolase [Triticum aestivum]	sp|Q23892|GLUA_DICDI	63.9	E:8e-11	RecName: Full=Lysosomal beta glucosidase;^Eukaryota; Amoebozoa; Mycetozoa; Dictyosteliida; Dictyostelium	sp|Q23892|GLUA_DICDI	82.8	E:3e-17	RecName: Full=Lysosomal beta glucosidase;^Eukaryota; Amoebozoa; Mycetozoa; Dictyosteliida; Dictyostelium	PF00933.16	Glyco_hydro_3	Glycosyl hydrolase family 3 N terminal domain	COG1472	Beta-glucosidase-related glycosidases	.	c73319_g1|m.38499	2-490[+]	sigP:1^27^0.824^YES	ExpAA=17.84^PredHel=1^Topology=i13-30o	GO:0005975|carbohydrate metabolic process	GO:0008422|beta-glucosidase activity	GO:0005615|extracellular space;GO:0005764|lysosome	K05349|bglX; beta-glucosidase [EC:3.2.1.21]	map01110|Biosynthesis of secondary metabolites;map01100|Metabolic pathways;map00940|Phenylpropanoid biosynthesis;map00460|Cyanoamino acid metabolism;map00500|Starch and sucrose metabolism
c99700_g2	7.9671	5.36841	3.22419	2.51163	gi|566180364|ref|XM_006380514.1|	433	0	Populus trichocarpa hypothetical protein (POPTR_0007s09440g) mRNA, complete cds	gi|731397526|ref|XP_010652907.1|	3462	0	PREDICTED: serine/threonine-protein kinase/endoribonuclease IRE1a [Vitis vinifera]	sp|Q09499|IRE1_CAEEL	263	E:6e-72	RecName: Full=Serine/threonine-protein kinase/endoribonuclease ire-1;^Eukaryota; Metazoa; Ecdysozoa; Nematoda; Chromadorea; Rhabditida; Rhabditoidea; Rhabditidae; Peloderinae; Caenorhabditis	sp|Q09499|IRE1_CAEEL	277	E:1e-77	RecName: Full=Serine/threonine-protein kinase/endoribonuclease ire-1;^Eukaryota; Metazoa; Ecdysozoa; Nematoda; Chromadorea; Rhabditida; Rhabditoidea; Rhabditidae; Peloderinae; Caenorhabditis	PF00069.20	Pkinase	Protein kinase domain	COG0515	Serine/threonine protein kinase	.	c99700_g2|m.38558	248-2908[+]	sigP:1^21^0.83^YES	ExpAA=25.25^PredHel=1^Topology=o382-404i	GO:0030968|endoplasmic reticulum unfolded protein response;GO:0019915|lipid storage;GO:0006397|mRNA processing;GO:0002119|nematode larval development;GO:0040017|positive regulation of locomotion;GO:0000003|reproduction	GO:0005524|ATP binding;GO:0016891|endoribonuclease activity, producing 5'-phosphomonoesters;GO:0004674|protein serine/threonine kinase activity	GO:0005789|endoplasmic reticulum membrane;GO:0016021|integral to membrane	K08852|ERN1; serine/threonine-protein kinase/endoribonuclease IRE1 [EC:2.7.11.1 3.1.26.-]	map04141|Protein processing in endoplasmic reticulum;map05010|Alzheimer's disease;map04932|Non-alcoholic fatty liver disease (NAFLD)
c98835_g1	44.0928	29.3537	38.8723	45.0265	gi|147863562|emb|AM485287.2|	1997	0	Vitis vinifera contig VV78X132092.4, whole genome shotgun sequence	gi|225432989|ref|XP_002284507.1|	3424	0	PREDICTED: ethylene receptor 2-like [Vitis vinifera]	sp|Q0WPQ2|ETR2_ARATH	868	E:0	RecName: Full=Ethylene receptor 2;^Eukaryota; Viridiplantae; Streptophyta; Embryophyta; Tracheophyta; Spermatophyta; Magnoliophyta; eudicotyledons; core eudicotyledons; rosids; malvids; Brassicales; Brassicaceae; Camelineae; Arabidopsis	sp|Q0WPQ2|ETR2_ARATH	931	E:0	RecName: Full=Ethylene receptor 2;^Eukaryota; Viridiplantae; Streptophyta; Embryophyta; Tracheophyta; Spermatophyta; Magnoliophyta; eudicotyledons; core eudicotyledons; rosids; malvids; Brassicales; Brassicaceae; Camelineae; Arabidopsis	PF01590.21	GAF	GAF domain	COG0784	FOG: CheY-like receiver	.	c98835_g1|m.39608	1096-3390[+]	sigP:1^20^0.795^YES	ExpAA=73.62^PredHel=3^Topology=i50-67o77-99i112-134o	GO:0009873|ethylene mediated signaling pathway;GO:0035556|intracellular signal transduction;GO:0010105|negative regulation of ethylene mediated signaling pathway;GO:0006355|regulation of transcription, DNA-dependent;GO:0023014|signal transduction by phosphorylation	GO:0005524|ATP binding;GO:0051740|ethylene binding;GO:0046872|metal ion binding;GO:0000156|phosphorelay response regulator activity;GO:0000155|phosphorelay sensor kinase activity;GO:0004674|protein serine/threonine kinase activity;GO:0004872|receptor activity	GO:0005783|endoplasmic reticulum;GO:0005789|endoplasmic reticulum membrane;GO:0016021|integral to membrane	K14509|ETR, ERS; ethylene receptor [EC:2.7.13.-]	map04075|Plant hormone signal transduction
c92540_g1	6.06561	3.93547	1.49543	0.994951	gi|147838101|emb|AM445960.2|	222	2e-111	Vitis vinifera contig VV78X242405.4, whole genome shotgun sequence	gi|225461736|ref|XP_002285529.1|	1268	4e-173	PREDICTED: septum-promoting GTP-binding protein 1 [Vitis vinifera]	sp|P87027|SPG1_SCHPO	196	E:1e-59	RecName: Full=Septum-promoting GTP-binding protein 1;^Eukaryota; Fungi; Dikarya; Ascomycota; Taphrinomycotina; Schizosaccharomycetes; Schizosaccharomycetales; Schizosaccharomycetaceae; Schizosaccharomyces	sp|P87027|SPG1_SCHPO	196	E:6e-60	RecName: Full=Septum-promoting GTP-binding protein 1;^Eukaryota; Fungi; Dikarya; Ascomycota; Taphrinomycotina; Schizosaccharomycetes; Schizosaccharomycetales; Schizosaccharomycetaceae; Schizosaccharomyces	PF08477.8	Miro	Miro-like protein	COG1100	GTPase SAR1 and related small G proteins	.	c92540_g1|m.41357	2-916[+]	sigP:1^24^0.801^YES	ExpAA=19.30^PredHel=1^Topology=i7-24o	GO:0071937|barrier septum assembly involved in cell cycle cytokinesis;GO:0034613|cellular protein localization;GO:0007067|mitosis;GO:0031028|septation initiation signaling cascade	GO:0005525|GTP binding;GO:0003924|GTPase activity	GO:0044732|mitotic spindle pole body	K06682|TEM1; Gtp-binding protein of the ras superfamily involved in termination of M-phase	map04111|Cell cycle - yeast
c86641_g1	171	220.093	132.593	133.032	gi|349719655|emb|FQ381473.1|	837	0	Vitis vinifera clone SS0ABP1YI13	gi|225456104|ref|XP_002281407.1|	2465	0	PREDICTED: beta-glucosidase 44 [Vitis vinifera]	sp|Q9LV33|BGL44_ARATH	774	E:0	RecName: Full=Beta-glucosidase 44;^Eukaryota; Viridiplantae; Streptophyta; Embryophyta; Tracheophyta; Spermatophyta; Magnoliophyta; eudicotyledons; core eudicotyledons; rosids; malvids; Brassicales; Brassicaceae; Camelineae; Arabidopsis	sp|Q9LV33|BGL44_ARATH	808	E:0	RecName: Full=Beta-glucosidase 44;^Eukaryota; Viridiplantae; Streptophyta; Embryophyta; Tracheophyta; Spermatophyta; Magnoliophyta; eudicotyledons; core eudicotyledons; rosids; malvids; Brassicales; Brassicaceae; Camelineae; Arabidopsis	PF00232.13	Glyco_hydro_1	Glycosyl hydrolase family 1	COG2723	Beta-glucosidase/6-phospho-beta-glucosidase/beta-galactosidase	.	c86641_g1|m.44065	499-2028[+]	sigP:1^22^0.793^YES	ExpAA=13.89^PredHel=1^Topology=i7-24o	GO:0005975|carbohydrate metabolic process	GO:0080081|4-methylumbelliferyl-beta-D-glucopyranoside beta-glucosidase activity;GO:0047668|amygdalin beta-glucosidase activity;GO:0080083|beta-gentiobiose beta-glucosidase activity;GO:0004567|beta-mannosidase activity;GO:0080079|cellobiose glucosidase activity;GO:0080082|esculin beta-glucosidase activity;GO:0046872|metal ion binding	GO:0022626|cytosolic ribosome;GO:0005576|extracellular region;GO:0009505|plant-type cell wall	K05350|bglB; beta-glucosidase [EC:3.2.1.21]	map01110|Biosynthesis of secondary metabolites;map01100|Metabolic pathways;map00940|Phenylpropanoid biosynthesis;map00460|Cyanoamino acid metabolism;map00500|Starch and sucrose metabolism
c80912_g1	15163.6	14290.1	5738.22	5589.04	gi|147820882|emb|AM445254.2|	196	6e-97	Vitis vinifera contig VV78X088810.7, whole genome shotgun sequence	gi|526117633|ref|NP_001268075.1|	1087	3e-144	class IV chitinase precursor [Vitis vinifera]	sp|Q7Y1Z0|CHI5_ORYSJ	332	E:2e-109	RecName: Full=Chitinase 5;^Eukaryota; Viridiplantae; Streptophyta; Embryophyta; Tracheophyta; Spermatophyta; Magnoliophyta; Liliopsida; Poales; Poaceae; BEP clade; Ehrhartoideae; Oryzeae; Oryza	sp|Q7Y1Z0|CHI5_ORYSJ	352	E:7e-120	RecName: Full=Chitinase 5;^Eukaryota; Viridiplantae; Streptophyta; Embryophyta; Tracheophyta; Spermatophyta; Magnoliophyta; Liliopsida; Poales; Poaceae; BEP clade; Ehrhartoideae; Oryzeae; Oryza	PF00187.14	Chitin_bind_1	Chitin recognition protein	COG3979	Uncharacterized protein contain chitin-binding domain type 3	.	c80912_g1|m.44185	190-1017[+]	sigP:1^22^0.794^YES	ExpAA=19.87^PredHel=1^Topology=i5-27o	GO:0016998|cell wall macromolecule catabolic process;GO:0006032|chitin catabolic process;GO:0006952|defense response;GO:0000272|polysaccharide catabolic process;GO:0010262|somatic embryogenesis	GO:0008061|chitin binding;GO:0004568|chitinase activity	GO:0048046|apoplast;GO:0009505|plant-type cell wall;GO:0005886|plasma membrane	K01183|E3.2.1.14; chitinase [EC:3.2.1.14]	map01100|Metabolic pathways;map00520|Amino sugar and nucleotide sugar metabolism;map00500|Starch and sucrose metabolism
c79893_g2	0.250823	0.0669687	0	0.139576	gi|596285382|ref|XM_007225384.1|	473	0	Prunus persica hypothetical protein (PRUPE_ppa000363mg) mRNA, complete cds	gi|359492272|ref|XP_002279471.2|	1649	0	PREDICTED: ABC transporter B family member 13-like [Vitis vinifera]	sp|Q9C7F8|AB13B_ARATH	460	E:1e-149	RecName: Full=ABC transporter B family member 13;^Eukaryota; Viridiplantae; Streptophyta; Embryophyta; Tracheophyta; Spermatophyta; Magnoliophyta; eudicotyledons; core eudicotyledons; rosids; malvids; Brassicales; Brassicaceae; Camelineae; Arabidopsis`sp|Q9C7F8|AB13B_ARATH	sp|Q9C7F8|AB13B_ARATH	481	E:1e-157	RecName: Full=ABC transporter B family member 13;^Eukaryota; Viridiplantae; Streptophyta; Embryophyta; Tracheophyta; Spermatophyta; Magnoliophyta; eudicotyledons; core eudicotyledons; rosids; malvids; Brassicales; Brassicaceae; Camelineae; Arabidopsis`sp|Q9C7F8|AB13B_ARATH	PF00005.22	ABC_tran	ABC transporter	COG1132	ABC-type multidrug transport system, ATPase and permease components	.	c79893_g2|m.395	2-1063[+]	sigP:1^24^0.584^YES	.	GO:0010541|acropetal auxin transport;GO:0010540|basipetal auxin transport	GO:0005524|ATP binding;GO:0042626|ATPase activity, coupled to transmembrane movement of substances;GO:0010329|auxin efflux transmembrane transporter activity	GO:0016021|integral to membrane;GO:0005886|plasma membrane	K05658|ABCB1; ATP-binding cassette, subfamily B (MDR/TAP), member 1 [EC:3.6.3.44]	map02010|ABC transporters;map05206|MicroRNAs in cancer;map04976|Bile secretion
c84547_g1	8.8543	7.28672	5.14849	4.93999	gi|595811228|ref|XM_007203141.1|	392	0	Prunus persica hypothetical protein (PRUPE_ppa025343mg) mRNA, complete cds	gi|225441034|ref|XP_002277784.1|	2089	0	PREDICTED: probable 3-deoxy-D-manno-octulosonic acid transferase, mitochondrial isoform X1 [Vitis vinifera]	sp|P0AC75|KDTA_ECOLI	197	E:5e-55	RecName: Full=3-deoxy-D-manno-octulosonic acid transferase;^Bacteria; Proteobacteria; Gammaproteobacteria; Enterobacteriales; Enterobacteriaceae; Escherichia	sp|P0AC75|KDTA_ECOLI	201	E:4e-57	RecName: Full=3-deoxy-D-manno-octulosonic acid transferase;^Bacteria; Proteobacteria; Gammaproteobacteria; Enterobacteriales; Enterobacteriaceae; Escherichia	PF04413.11	Glycos_transf_N	3-Deoxy-D-manno-octulosonic-acid transferase (kdotransferase)	COG1519	3-deoxy-D-manno-octulosonic-acid transferase	.	c84547_g1|m.549	2-1492[+]	.	ExpAA=48.16^PredHel=1^Topology=i61-83o	GO:0036104|Kdo2-lipid A biosynthetic process;GO:0009245|lipid A biosynthetic process;GO:0009244|lipopolysaccharide core region biosynthetic process	GO:0016740|transferase activity	GO:0016021|integral to membrane;GO:0016020|membrane;GO:0005886|plasma membrane	K02527|kdtA, waaA; 3-deoxy-D-manno-octulosonic-acid transferase [EC:2.4.99.12 2.4.99.13 2.4.99.14 2.4.99.15]	map00540|Lipopolysaccharide biosynthesis;map01100|Metabolic pathways
c97575_g1	51.6567	40.8403	26.1318	22.3038	gi|595811458|ref|XM_007203180.1|	1290	0	Prunus persica hypothetical protein (PRUPE_ppa001464mg) mRNA, complete cds	gi|225445126|ref|XP_002280521.1|	3540	0	PREDICTED: dolichyl-diphosphooligosaccharide--protein glycosyltransferase subunit STT3A [Vitis vinifera]	sp|Q54NM9|STT3_DICDI	693	E:0	RecName: Full=Dolichyl-diphosphooligosaccharide--protein glycosyltransferase subunit STT3;^Eukaryota; Amoebozoa; Mycetozoa; Dictyosteliida; Dictyostelium	sp|Q54NM9|STT3_DICDI	750	E:0	RecName: Full=Dolichyl-diphosphooligosaccharide--protein glycosyltransferase subunit STT3;^Eukaryota; Amoebozoa; Mycetozoa; Dictyosteliida; Dictyostelium	PF02516.9	STT3	Oligosaccharyl transferase STT3 subunit	COG1287	Uncharacterized membrane protein, required for N-linked glycosylation	.	c97575_g1|m.681	503-2842[-]	.	ExpAA=270.37^PredHel=12^Topology=i16-38o83-105i112-134o144-166i173-195o210-232i239-261o271-288i301-323o365-387i392-414o514-536i	GO:0006487|protein N-linked glycosylation	GO:0004579|dolichyl-diphosphooligosaccharide-protein glycotransferase activity	GO:0016021|integral to membrane;GO:0008250|oligosaccharyltransferase complex	K07151|STT3; dolichyl-diphosphooligosaccharide--protein glycosyltransferase [EC:2.4.99.18]	map04141|Protein processing in endoplasmic reticulum;map00513|Various types of N-glycan biosynthesis;map01100|Metabolic pathways;map00510|N-Glycan biosynthesis
c18265_g1	55.5833	80.6421	49.9618	36.8411	gi|349709691|emb|FQ395951.1|	1389	0	Vitis vinifera clone SS0AFA12YO07	gi|359492578|ref|XP_002284499.2|	2354	0	PREDICTED: chlorophyllide a oxygenase, chloroplastic [Vitis vinifera]	sp|Q9MBA1|CAO_ARATH	808	E:0	RecName: Full=Chlorophyllide a oxygenase, chloroplastic;^Eukaryota; Viridiplantae; Streptophyta; Embryophyta; Tracheophyta; Spermatophyta; Magnoliophyta; eudicotyledons; core eudicotyledons; rosids; malvids; Brassicales; Brassicaceae; Camelineae; Arabidopsis	sp|Q9MBA1|CAO_ARATH	853	E:0	RecName: Full=Chlorophyllide a oxygenase, chloroplastic;^Eukaryota; Viridiplantae; Streptophyta; Embryophyta; Tracheophyta; Spermatophyta; Magnoliophyta; eudicotyledons; core eudicotyledons; rosids; malvids; Brassicales; Brassicaceae; Camelineae; Arabidopsis	PF00355.21	Rieske	Rieske [2Fe-2S] domain	COG4638	Phenylpropionate dioxygenase and related ring-hydroxylating dioxygenases, large terminal subunit	.	c18265_g1|m.773	105-1724[+]	sigP:1^19^0.562^YES	.	GO:0015995|chlorophyll biosynthetic process	GO:0051537|2 iron, 2 sulfur cluster binding;GO:0010277|chlorophyllide a oxygenase [overall] activity;GO:0005506|iron ion binding;GO:0016705|oxidoreductase activity, acting on paired donors, with incorporation or reduction of molecular oxygen	GO:0009706|chloroplast inner membrane;GO:0009535|chloroplast thylakoid membrane;GO:0042651|thylakoid membrane	K13600|CAO; chlorophyllide a oxygenase [EC:1.14.13.122]	map00860|Porphyrin and chlorophyll metabolism;map01100|Metabolic pathways;map01110|Biosynthesis of secondary metabolites
c89113_g1	0.428199	0.215951	1.26311	5.77167	gi|123704767|emb|AM483868.1|	432	0	Vitis vinifera, whole genome shotgun sequence, contig VV78X131882.29, clone ENTAV 115	gi|731420745|ref|XP_002267268.2|	2521	0	PREDICTED: L-gulonolactone oxidase-like [Vitis vinifera]	sp|Q8HXW0|GGLO_PIG	97.4	E:3e-20	RecName: Full=L-gulonolactone oxidase;^Eukaryota; Metazoa; Chordata; Craniata; Vertebrata; Euteleostomi; Mammalia; Eutheria; Laurasiatheria; Cetartiodactyla; Suina; Suidae; Sus	sp|Q8HXW0|GGLO_PIG	97.8	E:2e-20	RecName: Full=L-gulonolactone oxidase;^Eukaryota; Metazoa; Chordata; Craniata; Vertebrata; Euteleostomi; Mammalia; Eutheria; Laurasiatheria; Cetartiodactyla; Suina; Suidae; Sus	PF01565.18	FAD_binding_4	FAD binding domain	COG0277	FAD/FMN-containing dehydrogenases	.	c89113_g1|m.826	105-1844[-]	sigP:1^22^0.857^YES	.	GO:0019853|L-ascorbic acid biosynthetic process	GO:0003885|D-arabinono-1,4-lactone oxidase activity;GO:0050660|flavin adenine dinucleotide binding;GO:0050105|L-gulonolactone oxidase activity;GO:0008762|UDP-N-acetylmuramate dehydrogenase activity	GO:0005789|endoplasmic reticulum membrane;GO:0016021|integral to membrane	K00103|GULO; L-gulonolactone oxidase [EC:1.1.3.8]	map01100|Metabolic pathways;map00053|Ascorbate and aldarate metabolism
c100529_g2	9.9679	8.98578	3.94652	2.73532	gi|595838615|ref|XM_007207624.1|	533	0	Prunus persica hypothetical protein (PRUPE_ppa024907mg) mRNA, partial cds	gi|359488041|ref|XP_003633692.1|	1915	0	PREDICTED: putative GPI-anchor transamidase isoform X1 [Vitis vinifera]	sp|Q92643|GPI8_HUMAN	355	E:2e-113	RecName: Full=GPI-anchor transamidase;^Eukaryota; Metazoa; Chordata; Craniata; Vertebrata; Euteleostomi; Mammalia; Eutheria; Euarchontoglires; Primates; Haplorrhini; Catarrhini; Hominidae; Homo	sp|Q8T4E1|GPI8_DROME	357	E:4e-119	RecName: Full=Putative GPI-anchor transamidase;^Eukaryota; Metazoa; Ecdysozoa; Arthropoda; Hexapoda; Insecta; Pterygota; Neoptera; Endopterygota; Diptera; Brachycera; Muscomorpha; Ephydroidea; Drosophilidae; Drosophila; Sophophora	PF01650.13	Peptidase_C13	Peptidase C13 family	COG5206	Glycosylphosphatidylinositol transamidase (GPIT), subunit GPI8	.	c100529_g2|m.961	293-1510[+]	sigP:1^26^0.741^YES	.	GO:0006506|GPI anchor biosynthetic process;GO:0006508|proteolysis	GO:0004197|cysteine-type endopeptidase activity;GO:0003923|GPI-anchor transamidase activity	GO:0042765|GPI-anchor transamidase complex	K05290|PIGK; phosphatidylinositol glycan, class K [EC:2.6.-.-]	map00563|Glycosylphosphatidylinositol(GPI)-anchor biosynthesis;map01100|Metabolic pathways
c105876_g1	67.906	66.0752	85.9971	83.1575	gi|349706612|emb|FQ395243.1|	685	0	Vitis vinifera clone SS0AFA16YO16	gi|225430324|ref|XP_002285207.1|	1026	2e-135	PREDICTED: vesicle-associated membrane protein 711 [Vitis vinifera]	sp|O49377|VA711_ARATH	372	E:8e-126	RecName: Full=Vesicle-associated membrane protein 711;^Eukaryota; Viridiplantae; Streptophyta; Embryophyta; Tracheophyta; Spermatophyta; Magnoliophyta; eudicotyledons; core eudicotyledons; rosids; malvids; Brassicales; Brassicaceae; Camelineae; Arabidopsis	sp|Q9LFP1|VA713_ARATH	395	E:7e-139	RecName: Full=Vesicle-associated membrane protein 713;^Eukaryota; Viridiplantae; Streptophyta; Embryophyta; Tracheophyta; Spermatophyta; Magnoliophyta; eudicotyledons; core eudicotyledons; rosids; malvids; Brassicales; Brassicaceae; Camelineae; Arabidopsis	PF13774.1	Longin	Regulated-SNARE-like domain	COG5143	Synaptobrevin/VAMP-like protein	.	c105876_g1|m.1005	363-1025[+]	sigP:1^16^0.453^YES	ExpAA=22.76^PredHel=1^Topology=i183-205o	GO:0015031|protein transport;GO:0009651|response to salt stress;GO:0016192|vesicle-mediated transport	.	GO:0005794|Golgi apparatus;GO:0016021|integral to membrane;GO:0005774|vacuolar membrane	K08515|VAMP7; vesicle-associated membrane protein 7	map04130|SNARE interactions in vesicular transport
c98775_g1	36.6125	31.7949	35.6608	33.25	gi|349709831|emb|FQ396091.1|	1261	0	Vitis vinifera clone SS0AFA12YC16	gi|225444938|ref|XP_002282308.1|	2272	0	PREDICTED: ectonucleotide pyrophosphatase/phosphodiesterase family member 3 [Vitis vinifera]	sp|O14638|ENPP3_HUMAN	276	E:2e-78	RecName: Full=Ectonucleotide pyrophosphatase/phosphodiesterase family member 3;^Eukaryota; Metazoa; Chordata; Craniata; Vertebrata; Euteleostomi; Mammalia; Eutheria; Euarchontoglires; Primates; Haplorrhini; Catarrhini; Hominidae; Homo	sp|O14638|ENPP3_HUMAN	277	E:7e-82	RecName: Full=Ectonucleotide pyrophosphatase/phosphodiesterase family member 3;^Eukaryota; Metazoa; Chordata; Craniata; Vertebrata; Euteleostomi; Mammalia; Eutheria; Euarchontoglires; Primates; Haplorrhini; Catarrhini; Hominidae; Homo	PF00884.18	Sulfatase	Sulfatase	COG1524	Uncharacterized proteins of the AP superfamily	.	c98775_g1|m.1029	206-1675[+]	.	ExpAA=23.72^PredHel=1^Topology=i50-72o	GO:0006955|immune response;GO:0009143|nucleoside triphosphate catabolic process	GO:0046872|metal ion binding;GO:0035529|NADH pyrophosphatase activity;GO:0003676|nucleic acid binding;GO:0047429|nucleoside-triphosphate diphosphatase activity;GO:0004551|nucleotide diphosphatase activity;GO:0004528|phosphodiesterase I activity;GO:0030247|polysaccharide binding;GO:0005044|scavenger receptor activity	GO:0005576|extracellular region;GO:0005887|integral to plasma membrane;GO:0048471|perinuclear region of cytoplasm	K01513|ENPP1_3; ectonucleotide pyrophosphatase/phosphodiesterase family member 1/3 [EC:3.1.4.1 3.6.1.9]	map00760|Nicotinate and nicotinamide metabolism;map01100|Metabolic pathways;map00500|Starch and sucrose metabolism;map00770|Pantothenate and CoA biosynthesis;map00230|Purine metabolism
c70454_g1	7.35392	7.43217	8.9223	7.6984	gi|147863312|emb|AM436893.2|	1365	0	Vitis vinifera contig VV78X014975.7, whole genome shotgun sequence	gi|225424663|ref|XP_002285541.1|	2077	0	PREDICTED: uncharacterized protein LOC100254142 [Vitis vinifera]	sp|Q02527|MGAT3_RAT	88.6	E:8e-17	RecName: Full=Beta-1,4-mannosyl-glycoprotein 4-beta-N-acetylglucosaminyltransferase;^Eukaryota; Metazoa; Chordata; Craniata; Vertebrata; Euteleostomi; Mammalia; Eutheria; Euarchontoglires; Glires; Rodentia; Sciurognathi; Muroidea; Muridae; Murinae; Rattus	sp|Q02527|MGAT3_RAT	88.2	E:1e-17	RecName: Full=Beta-1,4-mannosyl-glycoprotein 4-beta-N-acetylglucosaminyltransferase;^Eukaryota; Metazoa; Chordata; Craniata; Vertebrata; Euteleostomi; Mammalia; Eutheria; Euarchontoglires; Glires; Rodentia; Sciurognathi; Muroidea; Muridae; Murinae; Rattus	PF04724.8	Glyco_transf_17	Glycosyltransferase family 17	NOG85038	Mannosyl (beta-1,4-)-glycoprotein beta-1,4-N-acetylglucosaminyltransferase	.	c70454_g1|m.1065	470-1675[+]	.	ExpAA=20.27^PredHel=1^Topology=i56-75o	GO:0006487|protein N-linked glycosylation	GO:0003830|beta-1,4-mannosylglycoprotein 4-beta-N-acetylglucosaminyltransferase activity	GO:0000139|Golgi membrane;GO:0016021|integral to membrane	K00737|MGAT3; beta-1,4-mannosyl-glycoprotein beta-1,4-N-acetylglucosaminyltransferase [EC:2.4.1.144]	map01100|Metabolic pathways;map00510|N-Glycan biosynthesis;map04075|Plant hormone signal transduction
c96983_g1	17.0098	13.1736	11.0323	11.0124	gi|349726530|emb|FQ382740.1|	742	0	Vitis vinifera clone SS0ABG45YN11	gi|225461900|ref|XP_002266459.1|	1562	0	PREDICTED: cysteine synthase 2 isoform X1 [Vitis vinifera]	sp|P87131|CYSK2_SCHPO	251	E:1e-74	RecName: Full=Cysteine synthase 2;^Eukaryota; Fungi; Dikarya; Ascomycota; Taphrinomycotina; Schizosaccharomycetes; Schizosaccharomycetales; Schizosaccharomycetaceae; Schizosaccharomyces`sp|P87131|CYSK2_SCHPO	sp|P87131|CYSK2_SCHPO	280	E:9e-89	RecName: Full=Cysteine synthase 2;^Eukaryota; Fungi; Dikarya; Ascomycota; Taphrinomycotina; Schizosaccharomycetes; Schizosaccharomycetales; Schizosaccharomycetaceae; Schizosaccharomyces	PF00291.20	PALP	Pyridoxal-phosphate dependent enzyme	COG0031	Cysteine synthase	.	c96983_g1|m.1124	88-1263[+]	.	ExpAA=20.65^PredHel=1^Topology=i7-24o	GO:0019344|cysteine biosynthetic process;GO:0006535|cysteine biosynthetic process from serine	GO:0004124|cysteine synthase activity;GO:0016740|transferase activity	GO:0005739|mitochondrion	K01738|cysK; cysteine synthase A [EC:2.5.1.47]	map01200|Carbon metabolism;map00920|Sulfur metabolism;map01230|Biosynthesis of amino acids;map00270|Cysteine and methionine metabolism;map01110|Biosynthesis of secondary metabolites;map01100|Metabolic pathways;map01120|Microbial metabolism in diverse environments;map01130|Biosynthesis of antibiotics;map00260|Glycine, serine and threonine metabolism
c81066_g1	1.47314	1.20182	0.0968185	0.19482	gi|595945963|ref|XM_007216040.1|	543	0	Prunus persica hypothetical protein (PRUPE_ppa018639mg) mRNA, complete cds	gi|225452027|ref|XP_002280205.1|	2463	0	PREDICTED: cytokinin hydroxylase [Vitis vinifera]	sp|Q9FF18|C7351_ARATH	731	E:0	RecName: Full=Cytokinin hydroxylase;^Eukaryota; Viridiplantae; Streptophyta; Embryophyta; Tracheophyta; Spermatophyta; Magnoliophyta; eudicotyledons; core eudicotyledons; rosids; malvids; Brassicales; Brassicaceae; Camelineae; Arabidopsis	sp|Q9FF18|C7351_ARATH	745	E:0	RecName: Full=Cytokinin hydroxylase;^Eukaryota; Viridiplantae; Streptophyta; Embryophyta; Tracheophyta; Spermatophyta; Magnoliophyta; eudicotyledons; core eudicotyledons; rosids; malvids; Brassicales; Brassicaceae; Camelineae; Arabidopsis	PF00067.17	p450	Cytochrome P450	COG2124	Cytochrome P450	.	c81066_g1|m.1138	63-1613[+]	sigP:1^20^0.753^YES	.	GO:0033466|trans-zeatin biosynthetic process	GO:0009055|electron carrier activity;GO:0020037|heme binding;GO:0005506|iron ion binding;GO:0004497|monooxygenase activity;GO:0016705|oxidoreductase activity, acting on paired donors, with incorporation or reduction of molecular oxygen	GO:0016021|integral to membrane	K10717|CYP735A; cytokinin trans-hydroxylase	map00908|Zeatin biosynthesis;map01100|Metabolic pathways;map01110|Biosynthesis of secondary metabolites
c90562_g1	8.1279	9.54282	5.91776	14.9513	gi|596285337|ref|XM_007225377.1|	1327	0	Prunus persica hypothetical protein (PRUPE_ppa000420mg) mRNA, complete cds	gi|225423806|ref|XP_002280418.1|	5691	0	PREDICTED: putative phospholipid-transporting ATPase 9 [Vitis vinifera]	sp|Q9SX33|ALA9_ARATH	1855	E:0	RecName: Full=Putative phospholipid-transporting ATPase 9;^Eukaryota; Viridiplantae; Streptophyta; Embryophyta; Tracheophyta; Spermatophyta; Magnoliophyta; eudicotyledons; core eudicotyledons; rosids; malvids; Brassicales; Brassicaceae; Camelineae; Arabidopsis	sp|Q9SX33|ALA9_ARATH	1893	E:0	RecName: Full=Putative phospholipid-transporting ATPase 9;^Eukaryota; Viridiplantae; Streptophyta; Embryophyta; Tracheophyta; Spermatophyta; Magnoliophyta; eudicotyledons; core eudicotyledons; rosids; malvids; Brassicales; Brassicaceae; Camelineae; Arabidopsis	PF00122.15	E1-E2_ATPase	E1-E2 ATPase	COG0474	Cation transport ATPase	.	c90562_g1|m.1177	396-3944[-]	.	ExpAA=205.00^PredHel=8^Topology=i301-323o355-377i919-941o951-970i1000-1022o1042-1064i1069-1091o1106-1128i	GO:0006812|cation transport	GO:0005524|ATP binding;GO:0015662|ATPase activity, coupled to transmembrane movement of ions, phosphorylative mechanism;GO:0000287|magnesium ion binding;GO:0004012|phospholipid-translocating ATPase activity	GO:0016021|integral to membrane	K01530|E3.6.3.1; phospholipid-translocating ATPase [EC:3.6.3.1]	map04742|Taste transduction;map00230|Purine metabolism
c81993_g2	51.3646	54.8564	53.385	51.6383	gi|255573540|ref|XM_002527649.1|	143	8e-68	Ricinus communis glutaredoxin-1, grx1, putative, mRNA	gi|225445984|ref|XP_002266525.1|	473	9e-57	PREDICTED: glutaredoxin-C4 [Vitis vinifera]	sp|Q8LFQ6|GRXC4_ARATH	161	E:3e-48	RecName: Full=Glutaredoxin-C4;^Eukaryota; Viridiplantae; Streptophyta; Embryophyta; Tracheophyta; Spermatophyta; Magnoliophyta; eudicotyledons; core eudicotyledons; rosids; malvids; Brassicales; Brassicaceae; Camelineae; Arabidopsis	sp|Q8LFQ6|GRXC4_ARATH	185	E:6e-59	RecName: Full=Glutaredoxin-C4;^Eukaryota; Viridiplantae; Streptophyta; Embryophyta; Tracheophyta; Spermatophyta; Magnoliophyta; eudicotyledons; core eudicotyledons; rosids; malvids; Brassicales; Brassicaceae; Camelineae; Arabidopsis	PF00462.19	Glutaredoxin	Glutaredoxin	COG0695	Glutaredoxin and related proteins	.	c81993_g2|m.1509	161-595[+]	sigP:1^20^0.748^YES	.	GO:0045454|cell redox homeostasis;GO:0022900|electron transport chain	GO:0009055|electron carrier activity;GO:0015035|protein disulfide oxidoreductase activity	GO:0005783|endoplasmic reticulum;GO:0005794|Golgi apparatus	K03676|grxC, GLRX, GLRX2; glutaredoxin 3	map01100|Metabolic pathways;map00240|Pyrimidine metabolism;map00230|Purine metabolism
c109442_g1	19.2216	25.1186	35.2576	24.1948	gi|349730402|emb|FQ383037.1|	832	0	Vitis vinifera clone SS0ABG34YC10	gi|225448753|ref|XP_002281544.1|	1204	1e-157	PREDICTED: CDP-diacylglycerol--glycerol-3-phosphate 3-phosphatidyltransferase 2 [Vitis vinifera]	sp|A1JLU9|PGSA_YERE8	122	E:2e-30	RecName: Full=CDP-diacylglycerol--glycerol-3-phosphate 3-phosphatidyltransferase;^Bacteria; Proteobacteria; Gammaproteobacteria; Enterobacteriales; Enterobacteriaceae; Yersinia	sp|A1JLU9|PGSA_YERE8	135	E:2e-36	RecName: Full=CDP-diacylglycerol--glycerol-3-phosphate 3-phosphatidyltransferase;^Bacteria; Proteobacteria; Gammaproteobacteria; Enterobacteriales; Enterobacteriaceae; Yersinia	PF01066.16	CDP-OH_P_transf	CDP-alcohol phosphatidyltransferase	COG0558	Phosphatidylglycerophosphate synthase	.	c109442_g1|m.1524	144-1208[+]	.	ExpAA=56.93^PredHel=1^Topology=o322-344i	GO:0006655|phosphatidylglycerol biosynthetic process	GO:0008444|CDP-diacylglycerol-glycerol-3-phosphate 3-phosphatidyltransferase activity	GO:0016021|integral to membrane;GO:0005886|plasma membrane	K00995|pgsA, PGS1; CDP-diacylglycerol--glycerol-3-phosphate 3-phosphatidyltransferase [EC:2.7.8.5]	map01100|Metabolic pathways;map00564|Glycerophospholipid metabolism
c78394_g1	1.38446	0.0417034	0.453549	0.564967	gi|147780511|emb|AM428562.2|	124	5e-57	Vitis vinifera contig VV78X182786.2, whole genome shotgun sequence	gi|731386722|ref|XP_010648999.1|	1168	2e-156	PREDICTED: probable L-ascorbate peroxidase 3 isoform X2 [Vitis vinifera]	sp|Q0JEQ2|APX3_ORYSJ	308	E:3e-101	RecName: Full=Probable L-ascorbate peroxidase 3;^Eukaryota; Viridiplantae; Streptophyta; Embryophyta; Tracheophyta; Spermatophyta; Magnoliophyta; Liliopsida; Poales; Poaceae; BEP clade; Ehrhartoideae; Oryzeae; Oryza	sp|Q0JEQ2|APX3_ORYSJ	338	E:9e-114	RecName: Full=Probable L-ascorbate peroxidase 3;^Eukaryota; Viridiplantae; Streptophyta; Embryophyta; Tracheophyta; Spermatophyta; Magnoliophyta; Liliopsida; Poales; Poaceae; BEP clade; Ehrhartoideae; Oryzeae; Oryza	PF00141.18	peroxidase	Peroxidase	COG0376	Catalase (peroxidase I)	.	c78394_g1|m.1596	89-1087[-]	.	ExpAA=18.03^PredHel=1^Topology=o302-324i	GO:0042744|hydrogen peroxide catabolic process	GO:0020037|heme binding;GO:0016688|L-ascorbate peroxidase activity;GO:0046872|metal ion binding	GO:0009941|chloroplast envelope;GO:0016021|integral to membrane;GO:0005739|mitochondrion;GO:0005777|peroxisome;GO:0005886|plasma membrane;GO:0005773|vacuole	K00434|E1.11.1.11; L-ascorbate peroxidase [EC:1.11.1.11]	map00053|Ascorbate and aldarate metabolism;map00480|Glutathione metabolism
c97058_g1	4.45125	5.58405	2.4911	3.00262	gi|349710823|emb|FQ379037.1|	574	0	Vitis vinifera clone SS0AEB11YK14	gi|731425950|ref|XP_002266146.3|	1197	2e-157	PREDICTED: 5-formyltetrahydrofolate cyclo-ligase, mitochondrial [Vitis vinifera]	sp|P49914|MTHFS_HUMAN	79	E:5e-15	RecName: Full=5-formyltetrahydrofolate cyclo-ligase;^Eukaryota; Metazoa; Chordata; Craniata; Vertebrata; Euteleostomi; Mammalia; Eutheria; Euarchontoglires; Primates; Haplorrhini; Catarrhini; Hominidae; Homo	sp|P49914|MTHFS_HUMAN	97.1	E:1e-22	RecName: Full=5-formyltetrahydrofolate cyclo-ligase;^Eukaryota; Metazoa; Chordata; Craniata; Vertebrata; Euteleostomi; Mammalia; Eutheria; Euarchontoglires; Primates; Haplorrhini; Catarrhini; Hominidae; Homo	PF01812.15	5-FTHF_cyc-lig	5-formyltetrahydrofolate cyclo-ligase family	COG0212	5-formyltetrahydrofolate cyclo-ligase	.	c97058_g1|m.1606	1-843[+]	.	ExpAA=14.02^PredHel=1^Topology=i21-43o	GO:0009396|folic acid-containing compound biosynthetic process;GO:0015942|formate metabolic process;GO:0046653|tetrahydrofolate metabolic process	GO:0030272|5-formyltetrahydrofolate cyclo-ligase activity;GO:0005524|ATP binding;GO:0005542|folic acid binding	GO:0005829|cytosol;GO:0005794|Golgi apparatus;GO:0005886|plasma membrane	K01934|MTHFS; 5-formyltetrahydrofolate cyclo-ligase [EC:6.3.3.2]	map01100|Metabolic pathways;map00670|One carbon pool by folate
c100036_g2	7.57668	5.52877	4.19681	5.43539	gi|590577174|ref|XM_007013101.1|	1188	0	Theobroma cacao Site-1 protease, putative isoform 2 (TCM_037871) mRNA, complete cds	gi|225445228|ref|XP_002280942.1|	4929	0	PREDICTED: membrane-bound transcription factor site-1 protease [Vitis vinifera]	sp|Q9WTZ3|MBTP1_RAT	822	E:0	RecName: Full=Membrane-bound transcription factor site-1 protease;^Eukaryota; Metazoa; Chordata; Craniata; Vertebrata; Euteleostomi; Mammalia; Eutheria; Euarchontoglires; Glires; Rodentia; Sciurognathi; Muroidea; Muridae; Murinae; Rattus	sp|Q14703|MBTP1_HUMAN	881	E:0	RecName: Full=Membrane-bound transcription factor site-1 protease;^Eukaryota; Metazoa; Chordata; Craniata; Vertebrata; Euteleostomi; Mammalia; Eutheria; Euarchontoglires; Primates; Haplorrhini; Catarrhini; Hominidae; Homo	PF00082.17	Peptidase_S8	Subtilase family	COG1404	Subtilisin-like serine proteases	.	c100036_g2|m.1639	823-3972[+]	.	ExpAA=41.84^PredHel=2^Topology=i7-24o1006-1028i	GO:0006987|activation of signaling protein activity involved in unfolded protein response;GO:0008203|cholesterol metabolic process;GO:0006629|lipid metabolic process;GO:0006508|proteolysis;GO:0042990|regulation of transcription factor import into nucleus	GO:0004252|serine-type endopeptidase activity	GO:0005788|endoplasmic reticulum lumen;GO:0005789|endoplasmic reticulum membrane;GO:0000139|Golgi membrane;GO:0005795|Golgi stack;GO:0016021|integral to membrane	K08653|MBTPS1; membrane-bound transcription factor site-1 protease [EC:3.4.21.112]	map04141|Protein processing in endoplasmic reticulum
c75406_g1	7.53628	2.84649	1.49399	1.10406	gi|255575605|ref|XM_002528657.1|	492	0	Ricinus communis hydrolase, hydrolyzing O-glycosyl compounds, putative, mRNA	gi|731398631|ref|XP_010653330.1|	2334	0	PREDICTED: mannan endo-1,4-beta-mannosidase 6-like isoform X1 [Vitis vinifera]	sp|Q9LZV3|MAN6_ARATH	649	E:0	RecName: Full=Mannan endo-1,4-beta-mannosidase 6;^Eukaryota; Viridiplantae; Streptophyta; Embryophyta; Tracheophyta; Spermatophyta; Magnoliophyta; eudicotyledons; core eudicotyledons; rosids; malvids; Brassicales; Brassicaceae; Camelineae; Arabidopsis	sp|Q9LZV3|MAN6_ARATH	649	E:0	RecName: Full=Mannan endo-1,4-beta-mannosidase 6;^Eukaryota; Viridiplantae; Streptophyta; Embryophyta; Tracheophyta; Spermatophyta; Magnoliophyta; eudicotyledons; core eudicotyledons; rosids; malvids; Brassicales; Brassicaceae; Camelineae; Arabidopsis	PF00150.13	Cellulase	Cellulase (glycosyl hydrolase family 5)	COG3934	Endo-beta-mannanase	.	c75406_g1|m.1721	111-1538[-]	.	ExpAA=17.32^PredHel=1^Topology=i20-37o	GO:0005975|carbohydrate metabolic process;GO:0009845|seed germination	GO:0043169|cation binding;GO:0016985|mannan endo-1,4-beta-mannosidase activity	GO:0005576|extracellular region	K19355|MAN; mannan endo-1,4-beta-mannosidase [EC:3.2.1.78]	map00051|Fructose and mannose metabolism
c94294_g3	1.68174	0.0604182	1.00127	0.267587	gi|459958132|gb|KC292202.1|	637	0	Betula platyphylla cellulose synthase A4 (CESA4) mRNA, complete cds	gi|225438009|ref|XP_002273521.1|	2493	0	PREDICTED: cellulose synthase A catalytic subunit 4 [UDP-forming] [Vitis vinifera]	sp|Q84JA6|CESA4_ARATH	722	E:0	RecName: Full=Cellulose synthase A catalytic subunit 4 [UDP-forming];^Eukaryota; Viridiplantae; Streptophyta; Embryophyta; Tracheophyta; Spermatophyta; Magnoliophyta; eudicotyledons; core eudicotyledons; rosids; malvids; Brassicales; Brassicaceae; Camelineae; Arabidopsis	sp|Q84JA6|CESA4_ARATH	767	E:0	RecName: Full=Cellulose synthase A catalytic subunit 4 [UDP-forming];^Eukaryota; Viridiplantae; Streptophyta; Embryophyta; Tracheophyta; Spermatophyta; Magnoliophyta; eudicotyledons; core eudicotyledons; rosids; malvids; Brassicales; Brassicaceae; Camelineae; Arabidopsis	PF03552.9	Cellulose_synt	Cellulose synthase	COG1215	Glycosyltransferases, probably involved in cell wall biogenesis	.	c94294_g3|m.1860	1-1569[-]	sigP:1^17^0.487^YES	ExpAA=42.39^PredHel=2^Topology=o230-252i259-278o	GO:0030244|cellulose biosynthetic process;GO:0042742|defense response to bacterium;GO:0050832|defense response to fungus;GO:0009834|secondary cell wall biogenesis	GO:0016760|cellulose synthase (UDP-forming) activity;GO:0046872|metal ion binding	GO:0016021|integral to membrane;GO:0005886|plasma membrane	K10999|CESA; cellulose synthase A [EC:2.4.1.12]	.
c54223_g1	41.2365	35.7444	43.9258	28.0224	gi|349705577|emb|FQ384133.1|	815	0	Vitis vinifera clone SS0AAG37YB07	gi|225424552|ref|XP_002285316.1|	1546	0	PREDICTED: very-long-chain 3-oxoacyl-CoA reductase 1 [Vitis vinifera]	sp|Q6P7R8|DHB12_RAT	218	E:9e-64	RecName: Full=Estradiol 17-beta-dehydrogenase 12;^Eukaryota; Metazoa; Chordata; Craniata; Vertebrata; Euteleostomi; Mammalia; Eutheria; Euarchontoglires; Glires; Rodentia; Sciurognathi; Muroidea; Muridae; Murinae; Rattus	sp|Q6P7R8|DHB12_RAT	218	E:1e-66	RecName: Full=Estradiol 17-beta-dehydrogenase 12;^Eukaryota; Metazoa; Chordata; Craniata; Vertebrata; Euteleostomi; Mammalia; Eutheria; Euarchontoglires; Glires; Rodentia; Sciurognathi; Muroidea; Muridae; Murinae; Rattus	PF00106.20	adh_short	short chain dehydrogenase	COG0300	Short-chain dehydrogenases of various substrate specificities	.	c54223_g1|m.2028	402-1364[-]	.	ExpAA=29.99^PredHel=1^Topology=i13-35o	GO:0006703|estrogen biosynthetic process;GO:0030198|extracellular matrix organization;GO:0006633|fatty acid biosynthetic process;GO:0010811|positive regulation of cell-substrate adhesion	GO:0004303|estradiol 17-beta-dehydrogenase activity;GO:0008201|heparin binding;GO:0000166|nucleotide binding	GO:0005789|endoplasmic reticulum membrane;GO:0031012|extracellular matrix;GO:0016021|integral to membrane	K10251|HSD17B12, KAR, IFA38; 17beta-estradiol 17-dehydrogenase / very-long-chain 3-oxoacyl-CoA reductase [EC:1.1.1.62 1.1.1.330]	map01212|Fatty acid metabolism;map00140|Steroid hormone biosynthesis;map00062|Fatty acid elongation;map01110|Biosynthesis of secondary metabolites;map01100|Metabolic pathways;map01040|Biosynthesis of unsaturated fatty acids
c91512_g1	14.9637	2.37419	11.6285	6.6591	gi|147843268|emb|AM439192.2|	562	0	Vitis vinifera contig VV78X209564.7, whole genome shotgun sequence	gi|225438541|ref|XP_002279531.1|	2050	0	PREDICTED: cytochrome P450 86B1 [Vitis vinifera]	sp|Q9FMY1|C86B1_ARATH	372	E:5e-119	RecName: Full=Cytochrome P450 86B1;^Eukaryota; Viridiplantae; Streptophyta; Embryophyta; Tracheophyta; Spermatophyta; Magnoliophyta; eudicotyledons; core eudicotyledons; rosids; malvids; Brassicales; Brassicaceae; Camelineae; Arabidopsis	sp|Q9FMY1|C86B1_ARATH	399	E:5e-131	RecName: Full=Cytochrome P450 86B1;^Eukaryota; Viridiplantae; Streptophyta; Embryophyta; Tracheophyta; Spermatophyta; Magnoliophyta; eudicotyledons; core eudicotyledons; rosids; malvids; Brassicales; Brassicaceae; Camelineae; Arabidopsis	PF00067.17	p450	Cytochrome P450	COG2124	Cytochrome P450	.	c91512_g1|m.2094	247-1755[-]	.	ExpAA=34.21^PredHel=2^Topology=o4-23i28-45o	GO:0010345|suberin biosynthetic process;GO:0042761|very long-chain fatty acid biosynthetic process	GO:0009055|electron carrier activity;GO:0020037|heme binding;GO:0005506|iron ion binding;GO:0004497|monooxygenase activity;GO:0016705|oxidoreductase activity, acting on paired donors, with incorporation or reduction of molecular oxygen	GO:0005783|endoplasmic reticulum;GO:0005789|endoplasmic reticulum membrane;GO:0016021|integral to membrane	K15402|CYP86B1; fatty acid omega-hydroxylase [EC:1.14.-.-]	map00073|Cutin, suberine and wax biosynthesis
c96946_g2	3.93225	2.61653	3.02164	1.34767	gi|147770873|emb|AM446822.2|	450	0	Vitis vinifera contig VV78X172270.8, whole genome shotgun sequence	gi|147843647|emb|CAN82002.1|	909	2e-117	hypothetical protein VITISV_023197 [Vitis vinifera]	sp|Q9SD85|F3PH_ARATH	148	E:1e-39	RecName: Full=Flavonoid 3'-monooxygenase;^Eukaryota; Viridiplantae; Streptophyta; Embryophyta; Tracheophyta; Spermatophyta; Magnoliophyta; eudicotyledons; core eudicotyledons; rosids; malvids; Brassicales; Brassicaceae; Camelineae; Arabidopsis	sp|Q9SD85|F3PH_ARATH	178	E:1e-50	RecName: Full=Flavonoid 3'-monooxygenase;^Eukaryota; Viridiplantae; Streptophyta; Embryophyta; Tracheophyta; Spermatophyta; Magnoliophyta; eudicotyledons; core eudicotyledons; rosids; malvids; Brassicales; Brassicaceae; Camelineae; Arabidopsis	PF00067.17	p450	Cytochrome P450	COG2124	Cytochrome P450	.	c96946_g2|m.2583	68-787[+]	.	ExpAA=26.53^PredHel=1^Topology=o4-26i	GO:0009813|flavonoid biosynthetic process;GO:0009733|response to auxin stimulus	GO:0009055|electron carrier activity;GO:0016711|flavonoid 3'-monooxygenase activity;GO:0020037|heme binding;GO:0005506|iron ion binding	GO:0005789|endoplasmic reticulum membrane;GO:0016021|integral to membrane	K05280|E1.14.13.21; flavonoid 3'-monooxygenase [EC:1.14.13.21]	map00944|Flavone and flavonol biosynthesis;map01100|Metabolic pathways;map00941|Flavonoid biosynthesis;map01110|Biosynthesis of secondary metabolites
c94042_g1	20.3899	16.7111	9.1907	9.84631	gi|568865483|ref|XM_006486041.1|	324	5e-168	PREDICTED: Citrus sinensis dolichyl-phosphate beta-glucosyltransferase-like (LOC102620481), mRNA	gi|225449525|ref|XP_002283615.1|	1698	0	PREDICTED: dolichyl-phosphate beta-glucosyltransferase [Vitis vinifera]	sp|Q9Y673|ALG5_HUMAN	249	E:1e-75	RecName: Full=Dolichyl-phosphate beta-glucosyltransferase;^Eukaryota; Metazoa; Chordata; Craniata; Vertebrata; Euteleostomi; Mammalia; Eutheria; Euarchontoglires; Primates; Haplorrhini; Catarrhini; Hominidae; Homo	sp|Q9Y673|ALG5_HUMAN	249	E:3e-78	RecName: Full=Dolichyl-phosphate beta-glucosyltransferase;^Eukaryota; Metazoa; Chordata; Craniata; Vertebrata; Euteleostomi; Mammalia; Eutheria; Euarchontoglires; Primates; Haplorrhini; Catarrhini; Hominidae; Homo	PF00535.21	Glycos_transf_2	Glycosyl transferase family 2	COG0463	Glycosyltransferases involved in cell wall biogenesis	.	c94042_g1|m.2700	232-1275[+]	.	ExpAA=33.49^PredHel=1^Topology=o5-27i	GO:0007368|determination of left/right symmetry;GO:0006488|dolichol-linked oligosaccharide biosynthetic process;GO:0043687|post-translational protein modification;GO:0018279|protein N-linked glycosylation via asparagine	GO:0004581|dolichyl-phosphate beta-glucosyltransferase activity;GO:0004576|oligosaccharyl transferase activity	GO:0005789|endoplasmic reticulum membrane;GO:0016021|integral to membrane	K00729|ALG5; dolichyl-phosphate beta-glucosyltransferase [EC:2.4.1.117]	map01100|Metabolic pathways;map00510|N-Glycan biosynthesis
c96107_g2	2.22765	2.38422	0.784157	0.894925	gi|349704948|emb|FQ383902.1|	686	0	Vitis vinifera clone SS0ABG11YA10	gi|225449100|ref|XP_002274723.1|	2310	0	PREDICTED: serine carboxypeptidase-like 27 [Vitis vinifera]	sp|Q9SFB5|SCP27_ARATH	730	E:0	RecName: Full=Serine carboxypeptidase-like 27;^Eukaryota; Viridiplantae; Streptophyta; Embryophyta; Tracheophyta; Spermatophyta; Magnoliophyta; eudicotyledons; core eudicotyledons; rosids; malvids; Brassicales; Brassicaceae; Camelineae; Arabidopsis	sp|Q9SFB5|SCP27_ARATH	731	E:0	RecName: Full=Serine carboxypeptidase-like 27;^Eukaryota; Viridiplantae; Streptophyta; Embryophyta; Tracheophyta; Spermatophyta; Magnoliophyta; eudicotyledons; core eudicotyledons; rosids; malvids; Brassicales; Brassicaceae; Camelineae; Arabidopsis	PF00450.17	Peptidase_S10	Serine carboxypeptidase	COG2939	Carboxypeptidase C (cathepsin A)	.	c96107_g2|m.2715	399-1769[+]	sigP:1^21^0.836^YES	ExpAA=17.80^PredHel=1^Topology=i5-24o	GO:0006508|proteolysis	GO:0004185|serine-type carboxypeptidase activity	GO:0005576|extracellular region	K16297|SCPL-II; serine carboxypeptidase-like clade II [EC:3.4.16.-]	.
c84125_g2	0.281845	0.433591	0.204137	0.24646	gi|32128759|gb|BT009208.1|	549	0	Triticum aestivum clone wle1n.pk0042.f7:fis, full insert mRNA sequence	gi|326496965|dbj|BAJ98509.1|	747	2e-98	predicted protein, partial [Hordeum vulgare subsp. vulgare]	sp|Q9S834|CLPP5_ARATH	268	E:3e-88	RecName: Full=ATP-dependent Clp protease proteolytic subunit 5, chloroplastic;^Eukaryota; Viridiplantae; Streptophyta; Embryophyta; Tracheophyta; Spermatophyta; Magnoliophyta; eudicotyledons; core eudicotyledons; rosids; malvids; Brassicales; Brassicaceae; Camelineae; Arabidopsis	sp|Q9S834|CLPP5_ARATH	268	E:2e-89	RecName: Full=ATP-dependent Clp protease proteolytic subunit 5, chloroplastic;^Eukaryota; Viridiplantae; Streptophyta; Embryophyta; Tracheophyta; Spermatophyta; Magnoliophyta; eudicotyledons; core eudicotyledons; rosids; malvids; Brassicales; Brassicaceae; Camelineae; Arabidopsis	PF00574.18	CLP_protease	Clp protease	COG0740	Protease subunit of ATP-dependent Clp proteases	.	c84125_g2|m.2855	1-426[+]	.	ExpAA=18.62^PredHel=1^Topology=o20-42i	GO:0006508|proteolysis	GO:0005524|ATP binding;GO:0004252|serine-type endopeptidase activity	GO:0009941|chloroplast envelope;GO:0009534|chloroplast thylakoid;GO:0009840|chloroplastic endopeptidase Clp complex	K01358|clpP, CLPP; ATP-dependent Clp protease, protease subunit [EC:3.4.21.92]	map04112|Cell cycle - Caulobacter
c93448_g1	144.539	129.192	73.2946	82.9232	gi|590569640|ref|XM_007011065.1|	694	0	Theobroma cacao Xylose isomerase family protein isoform 1 (TCM_045339) mRNA, complete cds	gi|297735328|emb|CBI17768.3|	2478	0	unnamed protein product [Vitis vinifera]	sp|Q9FKK7|XYLA_ARATH	802	E:0	RecName: Full=Xylose isomerase;^Eukaryota; Viridiplantae; Streptophyta; Embryophyta; Tracheophyta; Spermatophyta; Magnoliophyta; eudicotyledons; core eudicotyledons; rosids; malvids; Brassicales; Brassicaceae; Camelineae; Arabidopsis	sp|Q9FKK7|XYLA_ARATH	830	E:0	RecName: Full=Xylose isomerase;^Eukaryota; Viridiplantae; Streptophyta; Embryophyta; Tracheophyta; Spermatophyta; Magnoliophyta; eudicotyledons; core eudicotyledons; rosids; malvids; Brassicales; Brassicaceae; Camelineae; Arabidopsis	PF01261.19	AP_endonuc_2	Xylose isomerase-like TIM barrel	COG2115	Xylose isomerase	.	c93448_g1|m.3266	163-1599[-]	sigP:1^22^0.857^YES	.	GO:0042732|D-xylose metabolic process;GO:0006098|pentose-phosphate shunt	GO:0046872|metal ion binding;GO:0009045|xylose isomerase activity	GO:0005783|endoplasmic reticulum;GO:0005794|Golgi apparatus;GO:0005774|vacuolar membrane	K01805|xylA; xylose isomerase [EC:5.3.1.5]	map01100|Metabolic pathways;map00040|Pentose and glucuronate interconversions;map00051|Fructose and mannose metabolism
c100798_g1	33.8717	23.2759	19.4746	13.9045	gi|147858517|emb|AM454711.2|	440	0	Vitis vinifera contig VV78X066034.7, whole genome shotgun sequence	gi|731388032|ref|XP_002264520.2|	2181	0	PREDICTED: cytochrome P450 82C4 [Vitis vinifera]	sp|Q9SZ46|C82C4_ARATH	471	E:2e-155	RecName: Full=Cytochrome P450 82C4;^Eukaryota; Viridiplantae; Streptophyta; Embryophyta; Tracheophyta; Spermatophyta; Magnoliophyta; eudicotyledons; core eudicotyledons; rosids; malvids; Brassicales; Brassicaceae; Camelineae; Arabidopsis	sp|Q9SZ46|C82C4_ARATH	486	E:3e-165	RecName: Full=Cytochrome P450 82C4;^Eukaryota; Viridiplantae; Streptophyta; Embryophyta; Tracheophyta; Spermatophyta; Magnoliophyta; eudicotyledons; core eudicotyledons; rosids; malvids; Brassicales; Brassicaceae; Camelineae; Arabidopsis	PF00067.17	p450	Cytochrome P450	COG2124	Cytochrome P450	.	c100798_g1|m.3335	310-1872[+]	.	ExpAA=35.95^PredHel=2^Topology=o4-21i116-133o	GO:0071281|cellular response to iron ion	GO:0009055|electron carrier activity;GO:0020037|heme binding;GO:0005506|iron ion binding;GO:0004497|monooxygenase activity;GO:0016705|oxidoreductase activity, acting on paired donors, with incorporation or reduction of molecular oxygen	GO:0016021|integral to membrane	K00517|E1.14.-.-	map00945|Stilbenoid, diarylheptanoid and gingerol biosynthesis;map00624|Polycyclic aromatic hydrocarbon degradation;map00627|Aminobenzoate degradation;map01110|Biosynthesis of secondary metabolites;map00363|Bisphenol degradation;map01100|Metabolic pathways;map01120|Microbial metabolism in diverse environments;map00903|Limonene and pinene degradation
c91719_g2	4.05302	7.14656	6.12437	21.4156	gi|123687704|emb|AM431262.1|	322	9e-167	Vitis vinifera contig VV78X079376.5, whole genome shotgun sequence	gi|731402188|ref|XP_010654576.1|	2757	0	PREDICTED: putative leucine-rich repeat receptor-like protein kinase At2g19210 [Vitis vinifera]	sp|O64483|SIRK_ARATH	516	E:2e-169	RecName: Full=Senescence-induced receptor-like serine/threonine-protein kinase;^Eukaryota; Viridiplantae; Streptophyta; Embryophyta; Tracheophyta; Spermatophyta; Magnoliophyta; eudicotyledons; core eudicotyledons; rosids; malvids; Brassicales; Brassicaceae; Camelineae; Arabidopsis	sp|O65924|Y2921_ARATH	537	E:5e-178	RecName: Full=Putative leucine-rich repeat receptor-like protein kinase At2g19210;^Eukaryota; Viridiplantae; Streptophyta; Embryophyta; Tracheophyta; Spermatophyta; Magnoliophyta; eudicotyledons; core eudicotyledons; rosids; malvids; Brassicales; Brassicaceae; Camelineae; Arabidopsis	PF12819.2	Malectin_like	Carbohydrate-binding protein of the ER	COG0515	Serine/threonine protein kinase	.	c91719_g2|m.3571	55-2133[+]	sigP:1^21^0.872^YES	ExpAA=29.25^PredHel=1^Topology=o513-535i	.	GO:0005524|ATP binding;GO:0004674|protein serine/threonine kinase activity	GO:0016021|integral to membrane;GO:0005886|plasma membrane	K16224|FRK1; senescence-induced receptor-like serine/threonine-protein kinase	map04626|Plant-pathogen interaction
c77610_g2	7.97824	9.55864	4.58431	3.25575	gi|349721574|emb|FQ382025.1|	388	0	Vitis vinifera clone SS0ABG74YO04	gi|225434810|ref|XP_002282305.1|	555	1e-67	PREDICTED: methylsterol monooxygenase 2-2 isoform X1 [Vitis vinifera]	sp|Q8VWZ8|SMO22_ARATH	205	E:9e-64	RecName: Full=Methylsterol monooxygenase 2-2;^Eukaryota; Viridiplantae; Streptophyta; Embryophyta; Tracheophyta; Spermatophyta; Magnoliophyta; eudicotyledons; core eudicotyledons; rosids; malvids; Brassicales; Brassicaceae; Camelineae; Arabidopsis	sp|Q8VWZ8|SMO22_ARATH	206	E:7e-66	RecName: Full=Methylsterol monooxygenase 2-2;^Eukaryota; Viridiplantae; Streptophyta; Embryophyta; Tracheophyta; Spermatophyta; Magnoliophyta; eudicotyledons; core eudicotyledons; rosids; malvids; Brassicales; Brassicaceae; Camelineae; Arabidopsis	PF04116.8	FA_hydroxylase	Fatty acid hydroxylase superfamily	COG3000	Sterol desaturase	.	c77610_g2|m.3701	296-637[-]	.	ExpAA=24.71^PredHel=1^Topology=i7-29o	GO:0006633|fatty acid biosynthetic process;GO:0016126|sterol biosynthetic process	GO:0080065|4-alpha-methyl-delta7-sterol-4alpha-methyl oxidase activity;GO:0005506|iron ion binding	GO:0009941|chloroplast envelope;GO:0005789|endoplasmic reticulum membrane;GO:0016021|integral to membrane	K14424|SMO2; 4-alpha-methyl-delta7-sterol-4alpha-methyl oxidase [EC:1.14.13.72]	map00100|Steroid biosynthesis;map01100|Metabolic pathways;map01110|Biosynthesis of secondary metabolites
c99662_g1	3.86815	0.284337	0.481923	0.282839	gi|147842512|emb|AM446277.2|	387	0	Vitis vinifera contig VV78X126038.6, whole genome shotgun sequence	gi|225465684|ref|XP_002273288.1|	2218	0	PREDICTED: cytochrome P450 714C2 [Vitis vinifera]	sp|O48786|C734A_ARATH	283	E:8e-86	RecName: Full=Cytochrome P450 734A1;^Eukaryota; Viridiplantae; Streptophyta; Embryophyta; Tracheophyta; Spermatophyta; Magnoliophyta; eudicotyledons; core eudicotyledons; rosids; malvids; Brassicales; Brassicaceae; Camelineae; Arabidopsis	sp|O48786|C734A_ARATH	283	E:2e-86	RecName: Full=Cytochrome P450 734A1;^Eukaryota; Viridiplantae; Streptophyta; Embryophyta; Tracheophyta; Spermatophyta; Magnoliophyta; eudicotyledons; core eudicotyledons; rosids; malvids; Brassicales; Brassicaceae; Camelineae; Arabidopsis	PF00067.17	p450	Cytochrome P450	COG2124	Cytochrome P450	.	c99662_g1|m.3713	47-1645[+]	.	ExpAA=37.09^PredHel=1^Topology=i22-44o	GO:0010268|brassinosteroid homeostasis;GO:0016131|brassinosteroid metabolic process;GO:0040008|regulation of growth;GO:0009741|response to brassinosteroid stimulus;GO:0009416|response to light stimulus	GO:0009055|electron carrier activity;GO:0020037|heme binding;GO:0005506|iron ion binding;GO:0016705|oxidoreductase activity, acting on paired donors, with incorporation or reduction of molecular oxygen;GO:0008395|steroid hydroxylase activity	GO:0016021|integral to membrane	K15639|CYP734A1, BAS1; PHYB activation tagged suppressor 1 [EC:1.14.-.-]	map00905|Brassinosteroid biosynthesis
c86819_g1	5.1662	4.75739	6.50631	5.42696	gi|225453316|ref|XM_002269944.1|	442	0	PREDICTED: Vitis vinifera cytochrome P450 714C2 (LOC100249636), mRNA	gi|359489221|ref|XP_002269870.2|	2266	0	PREDICTED: cytochrome P450 714C2-like [Vitis vinifera]	sp|Q9FF18|C7351_ARATH	300	E:4e-91	RecName: Full=Cytokinin hydroxylase;^Eukaryota; Viridiplantae; Streptophyta; Embryophyta; Tracheophyta; Spermatophyta; Magnoliophyta; eudicotyledons; core eudicotyledons; rosids; malvids; Brassicales; Brassicaceae; Camelineae; Arabidopsis	sp|O48786|C734A_ARATH	321	E:4e-101	RecName: Full=Cytochrome P450 734A1;^Eukaryota; Viridiplantae; Streptophyta; Embryophyta; Tracheophyta; Spermatophyta; Magnoliophyta; eudicotyledons; core eudicotyledons; rosids; malvids; Brassicales; Brassicaceae; Camelineae; Arabidopsis	PF00067.17	p450	Cytochrome P450	COG2124	Cytochrome P450	.	c86819_g1|m.3745	190-1773[+]	.	ExpAA=25.02^PredHel=1^Topology=i13-35o	GO:0010268|brassinosteroid homeostasis;GO:0016131|brassinosteroid metabolic process;GO:0040008|regulation of growth;GO:0009741|response to brassinosteroid stimulus;GO:0009416|response to light stimulus	GO:0009055|electron carrier activity;GO:0020037|heme binding;GO:0005506|iron ion binding;GO:0016705|oxidoreductase activity, acting on paired donors, with incorporation or reduction of molecular oxygen;GO:0008395|steroid hydroxylase activity	GO:0016021|integral to membrane	K10717|CYP735A; cytokinin trans-hydroxylase	map00908|Zeatin biosynthesis;map01100|Metabolic pathways;map01110|Biosynthesis of secondary metabolites
c90590_g2	13.2191	13.7149	5.28374	6.40536	gi|123711722|emb|AM454606.1|	173	3e-84	Vitis vinifera, whole genome shotgun sequence, contig VV78X103470.3, clone ENTAV 115	gi|225435072|ref|XP_002284406.1|	874	4e-114	PREDICTED: very-long-chain (3R)-3-hydroxyacyl-CoA dehydratase 2 isoform X1 [Vitis vinifera]	sp|Q2KIP8|HACD2_BOVIN	120	E:9e-30	RecName: Full=Very-long-chain (3R)-3-hydroxyacyl-[acyl-carrier protein] dehydratase 2;^Eukaryota; Metazoa; Chordata; Craniata; Vertebrata; Euteleostomi; Mammalia; Eutheria; Laurasiatheria; Cetartiodactyla; Ruminantia; Pecora; Bovidae; Bovinae; Bos	sp|Q2KIP8|HACD2_BOVIN	86.3	E:7e-20	RecName: Full=Very-long-chain (3R)-3-hydroxyacyl-[acyl-carrier protein] dehydratase 2;^Eukaryota; Metazoa; Chordata; Craniata; Vertebrata; Euteleostomi; Mammalia; Eutheria; Laurasiatheria; Cetartiodactyla; Ruminantia; Pecora; Bovidae; Bovinae; Bos	PF04387.9	PTPLA	Protein tyrosine phosphatase-like protein, PTPLA	COG5198	Protein tyrosine phosphatase-like protein (contains Pro instead of catalytic Arg)	.	c90590_g2|m.4041	369-770[-]	.	ExpAA=50.03^PredHel=2^Topology=i58-80o95-117i	GO:0006633|fatty acid biosynthetic process	GO:0016829|lyase activity	GO:0005789|endoplasmic reticulum membrane;GO:0016021|integral to membrane	K10703|PHS1, PAS2; very-long-chain (3R)-3-hydroxyacyl-CoA dehydratase [EC:4.2.1.134]	map00062|Fatty acid elongation;map01212|Fatty acid metabolism;map01110|Biosynthesis of secondary metabolites;map01040|Biosynthesis of unsaturated fatty acids
c98622_g2	5.86761	4.65508	17.2852	25.1065	gi|147828222|emb|AM489206.2|	387	0	Vitis vinifera contig VV78X048948.10, whole genome shotgun sequence	gi|302142620|emb|CBI19823.3|	1811	0	unnamed protein product [Vitis vinifera]	sp|O65782|C83B1_ARATH	493	E:7e-167	RecName: Full=Cytochrome P450 83B1;^Eukaryota; Viridiplantae; Streptophyta; Embryophyta; Tracheophyta; Spermatophyta; Magnoliophyta; eudicotyledons; core eudicotyledons; rosids; malvids; Brassicales; Brassicaceae; Camelineae; Arabidopsis	sp|O65782|C83B1_ARATH	512	E:3e-176	RecName: Full=Cytochrome P450 83B1;^Eukaryota; Viridiplantae; Streptophyta; Embryophyta; Tracheophyta; Spermatophyta; Magnoliophyta; eudicotyledons; core eudicotyledons; rosids; malvids; Brassicales; Brassicaceae; Camelineae; Arabidopsis	PF00067.17	p450	Cytochrome P450	COG2124	Cytochrome P450	.	c98622_g2|m.4264	299-1801[-]	sigP:1^25^0.763^YES	.	GO:0048830|adventitious root development;GO:0052544|defense response by callose deposition in cell wall;GO:0009759|indole glucosinolate biosynthetic process;GO:0009684|indoleacetic acid biosynthetic process;GO:0009682|induced systemic resistance;GO:0040008|regulation of growth;GO:0010114|response to red light;GO:0009641|shade avoidance;GO:0000162|tryptophan biosynthetic process	GO:0009055|electron carrier activity;GO:0020037|heme binding;GO:0005506|iron ion binding;GO:0016709|oxidoreductase activity, acting on paired donors, with incorporation or reduction of molecular oxygen, NAD(P)H as one donor, and incorporation of one atom of oxygen	GO:0005783|endoplasmic reticulum;GO:0016021|integral to membrane;GO:0005739|mitochondrion;GO:0005886|plasma membrane	K11818|CYP83B1; cytochrome P450, family 83, subfamily B, polypeptide 1 [EC:1.14.-.-]	map00966|Glucosinolate biosynthesis;map00380|Tryptophan metabolism;map01110|Biosynthesis of secondary metabolites;map01210|2-Oxocarboxylic acid metabolism
c58314_g1	53.5134	38.852	26.1954	28.5976	gi|359479123|ref|XM_002273490.2|	1453	0	PREDICTED: Vitis vinifera dihydropyrimidinase (LOC100249986), transcript variant X1, mRNA	gi|359479124|ref|XP_002273526.2|	2555	0	PREDICTED: dihydropyrimidinase [Vitis vinifera]	sp|Q55DL0|DPYS_DICDI	488	E:9e-165	RecName: Full=Dihydropyrimidinase;^Eukaryota; Amoebozoa; Mycetozoa; Dictyosteliida; Dictyostelium	sp|Q55DL0|DPYS_DICDI	490	E:7e-167	RecName: Full=Dihydropyrimidinase;^Eukaryota; Amoebozoa; Mycetozoa; Dictyosteliida; Dictyostelium	PF13594.1	Amidohydro_5	Amidohydrolase	COG0044	Dihydroorotase and related cyclic amidohydrolases	.	c58314_g1|m.4442	221-1831[-]	sigP:1^28^0.782^YES	.	GO:0006208|pyrimidine nucleobase catabolic process	GO:0004157|dihydropyrimidinase activity;GO:0046872|metal ion binding;GO:0008270|zinc ion binding	GO:0005737|cytoplasm;GO:0005615|extracellular space	K01464|DPYS, dht, hydA; dihydropyrimidinase [EC:3.5.2.2]	map01100|Metabolic pathways;map00770|Pantothenate and CoA biosynthesis;map00983|Drug metabolism - other enzymes;map00240|Pyrimidine metabolism;map00410|beta-Alanine metabolism
c100541_g2	18.8113	15.7593	15.388	17.9279	gi|147865694|emb|AM460084.2|	401	0	Vitis vinifera contig VV78X215898.9, whole genome shotgun sequence	gi|225444641|ref|XP_002276214.1|	933	4e-119	PREDICTED: 3-oxoacyl-[acyl-carrier-protein] synthase II, chloroplastic [Vitis vinifera]	sp|Q9C9P4|KASC2_ARATH	177	E:2e-49	RecName: Full=3-oxoacyl-[acyl-carrier-protein] synthase II, chloroplastic;^Eukaryota; Viridiplantae; Streptophyta; Embryophyta; Tracheophyta; Spermatophyta; Magnoliophyta; eudicotyledons; core eudicotyledons; rosids; malvids; Brassicales; Brassicaceae; Camelineae; Arabidopsis	sp|Q9C9P4|KASC2_ARATH	190	E:1e-55	RecName: Full=3-oxoacyl-[acyl-carrier-protein] synthase II, chloroplastic;^Eukaryota; Viridiplantae; Streptophyta; Embryophyta; Tracheophyta; Spermatophyta; Magnoliophyta; eudicotyledons; core eudicotyledons; rosids; malvids; Brassicales; Brassicaceae; Camelineae; Arabidopsis	PF00109.21	ketoacyl-synt	Beta-ketoacyl synthase, N-terminal domain	COG0304	3-oxoacyl-(acyl-carrier-protein) synthase	.	c100541_g2|m.4632	1-618[-]	sigP:1^19^0.649^YES	.	GO:0009631|cold acclimation;GO:0009793|embryo development ending in seed dormancy;GO:0006636|unsaturated fatty acid biosynthetic process	GO:0004315|3-oxoacyl-[acyl-carrier-protein] synthase activity	GO:0009570|chloroplast stroma	K09458|fabF; 3-oxoacyl-[acyl-carrier-protein] synthase II [EC:2.3.1.179]	map01100|Metabolic pathways;map00061|Fatty acid biosynthesis;map01212|Fatty acid metabolism;map00780|Biotin metabolism
c88610_g1	14.6988	14.3786	15.2525	11.2146	gi|123672800|emb|AM441978.1|	1116	0	Vitis vinifera, whole genome shotgun sequence, contig VV78X211845.3, clone ENTAV 115	gi|731418917|ref|XP_010660843.1|	1939	0	PREDICTED: uncharacterized protein LOC100259362 isoform X1 [Vitis vinifera]	sp|Q02527|MGAT3_RAT	75.9	E:5e-13	RecName: Full=Beta-1,4-mannosyl-glycoprotein 4-beta-N-acetylglucosaminyltransferase;^Eukaryota; Metazoa; Chordata; Craniata; Vertebrata; Euteleostomi; Mammalia; Eutheria; Euarchontoglires; Glires; Rodentia; Sciurognathi; Muroidea; Muridae; Murinae; Rattus	sp|Q02527|MGAT3_RAT	85.9	E:7e-17	RecName: Full=Beta-1,4-mannosyl-glycoprotein 4-beta-N-acetylglucosaminyltransferase;^Eukaryota; Metazoa; Chordata; Craniata; Vertebrata; Euteleostomi; Mammalia; Eutheria; Euarchontoglires; Glires; Rodentia; Sciurognathi; Muroidea; Muridae; Murinae; Rattus	PF04724.8	Glyco_transf_17	Glycosyltransferase family 17	NOG85038	Mannosyl (beta-1,4-)-glycoprotein beta-1,4-N-acetylglucosaminyltransferase	.	c88610_g1|m.4831	535-1698[+]	.	ExpAA=21.11^PredHel=1^Topology=i39-61o	GO:0006487|protein N-linked glycosylation	GO:0003830|beta-1,4-mannosylglycoprotein 4-beta-N-acetylglucosaminyltransferase activity	GO:0000139|Golgi membrane;GO:0016021|integral to membrane	K00737|MGAT3; beta-1,4-mannosyl-glycoprotein beta-1,4-N-acetylglucosaminyltransferase [EC:2.4.1.144]	map01100|Metabolic pathways;map00510|N-Glycan biosynthesis;map04075|Plant hormone signal transduction
c89664_g1	20.8652	26.0176	14.2351	13.7936	gi|590645973|ref|XM_007031431.1|	644	0	Theobroma cacao Monodehydroascorbate reductase 4 isoform 1 (TCM_016900) mRNA, complete cds	gi|225452428|ref|XP_002277200.1|	2202	0	PREDICTED: probable monodehydroascorbate reductase, cytoplasmic isoform 2 [Vitis vinifera]	sp|Q9LK94|MDAR2_ARATH	726	E:0	RecName: Full=Probable monodehydroascorbate reductase, cytoplasmic isoform 2;^Eukaryota; Viridiplantae; Streptophyta; Embryophyta; Tracheophyta; Spermatophyta; Magnoliophyta; eudicotyledons; core eudicotyledons; rosids; malvids; Brassicales; Brassicaceae; Camelineae; Arabidopsis	sp|Q9LK94|MDAR2_ARATH	745	E:0	RecName: Full=Probable monodehydroascorbate reductase, cytoplasmic isoform 2;^Eukaryota; Viridiplantae; Streptophyta; Embryophyta; Tracheophyta; Spermatophyta; Magnoliophyta; eudicotyledons; core eudicotyledons; rosids; malvids; Brassicales; Brassicaceae; Camelineae; Arabidopsis	PF07992.9	Pyr_redox_2	Pyridine nucleotide-disulphide oxidoreductase	COG0446	Uncharacterized NAD(FAD)-dependent dehydrogenases	.	c89664_g1|m.5636	182-1621[+]	.	ExpAA=34.87^PredHel=1^Topology=o451-473i	GO:0042744|hydrogen peroxide catabolic process	GO:0050660|flavin adenine dinucleotide binding;GO:0016656|monodehydroascorbate reductase (NADH) activity	GO:0009941|chloroplast envelope;GO:0005778|peroxisomal membrane	K08232|E1.6.5.4; monodehydroascorbate reductase (NADH) [EC:1.6.5.4]	map01100|Metabolic pathways;map00053|Ascorbate and aldarate metabolism
c87707_g1	0.469824	0.376323	0.411439	0.435739	gi|147858024|emb|AM432923.2|	683	0	Vitis vinifera contig VV78X212839.8, whole genome shotgun sequence	gi|731392343|ref|XP_010651065.1|	1905	0	PREDICTED: ABC transporter B family member 20-like isoform X2 [Vitis vinifera]	sp|Q9M3B9|AB20B_ARATH	669	E:0	RecName: Full=ABC transporter B family member 20;^Eukaryota; Viridiplantae; Streptophyta; Embryophyta; Tracheophyta; Spermatophyta; Magnoliophyta; eudicotyledons; core eudicotyledons; rosids; malvids; Brassicales; Brassicaceae; Camelineae; Arabidopsis`sp|Q9M3B9|AB20B_ARATH	sp|Q9M3B9|AB20B_ARATH	669	E:0	RecName: Full=ABC transporter B family member 20;^Eukaryota; Viridiplantae; Streptophyta; Embryophyta; Tracheophyta; Spermatophyta; Magnoliophyta; eudicotyledons; core eudicotyledons; rosids; malvids; Brassicales; Brassicaceae; Camelineae; Arabidopsis`sp|Q9M3B9|AB20B_ARATH	PF00664.18	ABC_membrane	ABC transporter transmembrane region	COG1132	ABC-type multidrug transport system, ATPase and permease components	.	c87707_g1|m.5702	1-1134[+]	.	ExpAA=87.42^PredHel=4^Topology=i65-87o92-114i167-189o209-231i	GO:0010541|acropetal auxin transport;GO:0010540|basipetal auxin transport	GO:0005524|ATP binding;GO:0042626|ATPase activity, coupled to transmembrane movement of substances;GO:0010329|auxin efflux transmembrane transporter activity	GO:0016021|integral to membrane;GO:0005634|nucleus;GO:0005886|plasma membrane	K05658|ABCB1; ATP-binding cassette, subfamily B (MDR/TAP), member 1 [EC:3.6.3.44]	map02010|ABC transporters;map05206|MicroRNAs in cancer;map04976|Bile secretion
c91714_g1	6.22329	5.87529	2.69965	1.93525	gi|349708902|emb|FQ395762.1|	972	0	Vitis vinifera clone SS0AFA14YD16	gi|731400499|ref|XP_010653971.1|	2039	0	PREDICTED: vacuolar amino acid transporter 1 isoform X1 [Vitis vinifera]	sp|P47082|AVT1_YEAST	129	E:5e-30	RecName: Full=Vacuolar amino acid transporter 1;^Eukaryota; Fungi; Dikarya; Ascomycota; Saccharomycotina; Saccharomycetes; Saccharomycetales; Saccharomycetaceae; Saccharomyces	sp|P47082|AVT1_YEAST	140	E:7e-35	RecName: Full=Vacuolar amino acid transporter 1;^Eukaryota; Fungi; Dikarya; Ascomycota; Saccharomycotina; Saccharomycetes; Saccharomycetales; Saccharomycetaceae; Saccharomyces	PF01490.13	Aa_trans	Transmembrane amino acid transporter protein	COG0814	Amino acid permeases	.	c91714_g1|m.5774	615-2063[-]	.	ExpAA=182.99^PredHel=8^Topology=i149-168o173-192i218-240o264-281i286-308o323-345i362-384o444-466i	GO:0007034|vacuolar transport	GO:0015186|L-glutamine transmembrane transporter activity;GO:0015188|L-isoleucine transmembrane transporter activity;GO:0005302|L-tyrosine transmembrane transporter activity	GO:0000329|fungal-type vacuole membrane;GO:0016021|integral to membrane	K15015|SLC32A, VGAT; solute carrier family 32 (vesicular inhibitory amino acid transporter)	map05032|Morphine addiction;map04721|Synaptic vesicle cycle;map04723|Retrograde endocannabinoid signaling;map04727|GABAergic synapse;map05033|Nicotine addiction
c97836_g2	38.8498	28.5582	24.139	29.8037	gi|590616909|ref|XM_007023578.1|	1283	0	Theobroma cacao Inorganic H pyrophosphatase family protein isoform 1 (TCM_027736) mRNA, complete cds	gi|731404017|ref|XP_010655287.1|	3481	0	PREDICTED: pyrophosphate-energized membrane proton pump 3 [Vitis vinifera]	sp|Q9FWR2|AVPX_ARATH	1258	E:0	RecName: Full=Pyrophosphate-energized membrane proton pump 3;^Eukaryota; Viridiplantae; Streptophyta; Embryophyta; Tracheophyta; Spermatophyta; Magnoliophyta; eudicotyledons; core eudicotyledons; rosids; malvids; Brassicales; Brassicaceae; Camelineae; Arabidopsis	sp|Q9FWR2|AVPX_ARATH	1444	E:0	RecName: Full=Pyrophosphate-energized membrane proton pump 3;^Eukaryota; Viridiplantae; Streptophyta; Embryophyta; Tracheophyta; Spermatophyta; Magnoliophyta; eudicotyledons; core eudicotyledons; rosids; malvids; Brassicales; Brassicaceae; Camelineae; Arabidopsis	PF03030.11	H_PPase	Inorganic H+ pyrophosphatase	COG3808	Inorganic pyrophosphatase	.	c97836_g2|m.6027	456-2855[+]	.	ExpAA=349.24^PredHel=15^Topology=o38-60i67-89o114-136i156-178o209-231i244-266o346-368i389-411o416-438i472-494o509-531i574-593o608-630i683-705o715-737i	GO:0015992|proton transport	GO:0009678|hydrogen-translocating pyrophosphatase activity;GO:0004427|inorganic diphosphatase activity	GO:0000139|Golgi membrane;GO:0016021|integral to membrane	K01507|ppa; inorganic pyrophosphatase [EC:3.6.1.1]	map00190|Oxidative phosphorylation
c98884_g1	7.09732	5.34862	5.53413	3.63787	gi|595856831|ref|XM_007210367.1|	1462	0	Prunus persica hypothetical protein (PRUPE_ppa000340mg) mRNA, complete cds	gi|225427157|ref|XP_002277547.1|	4547	0	PREDICTED: ABC transporter B family member 2 [Vitis vinifera]	sp|Q8LPK2|AB2B_ARATH	1476	E:0	RecName: Full=ABC transporter B family member 2;^Eukaryota; Viridiplantae; Streptophyta; Embryophyta; Tracheophyta; Spermatophyta; Magnoliophyta; eudicotyledons; core eudicotyledons; rosids; malvids; Brassicales; Brassicaceae; Camelineae; Arabidopsis`sp|Q8LPK2|AB2B_ARATH	sp|Q8LPK2|AB2B_ARATH	536	E:5e-179	RecName: Full=ABC transporter B family member 2;^Eukaryota; Viridiplantae; Streptophyta; Embryophyta; Tracheophyta; Spermatophyta; Magnoliophyta; eudicotyledons; core eudicotyledons; rosids; malvids; Brassicales; Brassicaceae; Camelineae; Arabidopsis`sp|Q8LPK2|AB2B_ARATH	PF00664.18	ABC_membrane	ABC transporter transmembrane region	COG1132	ABC-type multidrug transport system, ATPase and permease components	.	c98884_g1|m.6159	3022-3975[-]	.	ExpAA=129.98^PredHel=6^Topology=o28-47i52-74o89-111i167-186o191-213i269-291o	GO:0010541|acropetal auxin transport;GO:0010540|basipetal auxin transport	GO:0005524|ATP binding;GO:0042626|ATPase activity, coupled to transmembrane movement of substances;GO:0010329|auxin efflux transmembrane transporter activity	GO:0016021|integral to membrane;GO:0005886|plasma membrane	K05658|ABCB1; ATP-binding cassette, subfamily B (MDR/TAP), member 1 [EC:3.6.3.44]	map02010|ABC transporters;map05206|MicroRNAs in cancer;map04976|Bile secretion
c98884_g1	7.09732	5.34862	5.53413	3.63787	gi|595856831|ref|XM_007210367.1|	1462	0	Prunus persica hypothetical protein (PRUPE_ppa000340mg) mRNA, complete cds	gi|225427157|ref|XP_002277547.1|	4547	0	PREDICTED: ABC transporter B family member 2 [Vitis vinifera]	sp|Q8LPK2|AB2B_ARATH	1476	E:0	RecName: Full=ABC transporter B family member 2;^Eukaryota; Viridiplantae; Streptophyta; Embryophyta; Tracheophyta; Spermatophyta; Magnoliophyta; eudicotyledons; core eudicotyledons; rosids; malvids; Brassicales; Brassicaceae; Camelineae; Arabidopsis`sp|Q8LPK2|AB2B_ARATH	sp|Q8LPK2|AB2B_ARATH	1512	E:0	RecName: Full=ABC transporter B family member 2;^Eukaryota; Viridiplantae; Streptophyta; Embryophyta; Tracheophyta; Spermatophyta; Magnoliophyta; eudicotyledons; core eudicotyledons; rosids; malvids; Brassicales; Brassicaceae; Camelineae; Arabidopsis`sp|Q8LPK2|AB2B_ARATH	PF00005.22	ABC_tran	ABC transporter	COG1132	ABC-type multidrug transport system, ATPase and permease components	.	c98884_g1|m.6158	222-3080[-]	.	ExpAA=110.73^PredHel=5^Topology=o385-407i428-445o520-542i610-632o647-669i	GO:0010541|acropetal auxin transport;GO:0010540|basipetal auxin transport	GO:0005524|ATP binding;GO:0042626|ATPase activity, coupled to transmembrane movement of substances;GO:0010329|auxin efflux transmembrane transporter activity	GO:0016021|integral to membrane;GO:0005886|plasma membrane	K05658|ABCB1; ATP-binding cassette, subfamily B (MDR/TAP), member 1 [EC:3.6.3.44]	map02010|ABC transporters;map05206|MicroRNAs in cancer;map04976|Bile secretion
c99082_g1	4.29226	0.236433	8.73812	2.90063	gi|147845258|emb|AM463453.2|	384	0	Vitis vinifera contig VV78X167848.6, whole genome shotgun sequence	gi|731438628|ref|XP_003635525.2|	2195	0	PREDICTED: cytochrome P450 CYP82D47-like [Vitis vinifera]	sp|Q9SZ46|C82C4_ARATH	522	E:3e-176	RecName: Full=Cytochrome P450 82C4;^Eukaryota; Viridiplantae; Streptophyta; Embryophyta; Tracheophyta; Spermatophyta; Magnoliophyta; eudicotyledons; core eudicotyledons; rosids; malvids; Brassicales; Brassicaceae; Camelineae; Arabidopsis	sp|Q9SZ46|C82C4_ARATH	522	E:1e-179	RecName: Full=Cytochrome P450 82C4;^Eukaryota; Viridiplantae; Streptophyta; Embryophyta; Tracheophyta; Spermatophyta; Magnoliophyta; eudicotyledons; core eudicotyledons; rosids; malvids; Brassicales; Brassicaceae; Camelineae; Arabidopsis	PF00067.17	p450	Cytochrome P450	COG2124	Cytochrome P450	.	c99082_g1|m.6440	95-1657[+]	.	ExpAA=35.08^PredHel=1^Topology=i5-27o	GO:0071281|cellular response to iron ion	GO:0009055|electron carrier activity;GO:0020037|heme binding;GO:0005506|iron ion binding;GO:0004497|monooxygenase activity;GO:0016705|oxidoreductase activity, acting on paired donors, with incorporation or reduction of molecular oxygen	GO:0016021|integral to membrane	K00517|E1.14.-.-	map00945|Stilbenoid, diarylheptanoid and gingerol biosynthesis;map00624|Polycyclic aromatic hydrocarbon degradation;map00627|Aminobenzoate degradation;map01110|Biosynthesis of secondary metabolites;map00363|Bisphenol degradation;map01100|Metabolic pathways;map01120|Microbial metabolism in diverse environments;map00903|Limonene and pinene degradation
c81478_g1	42.8347	52.7806	27.0872	25.7418	gi|349713708|emb|FQ391676.1|	701	0	Vitis vinifera clone SS0AP1YA06	gi|225435289|ref|XP_002285095.1|	1161	6e-156	PREDICTED: pyridoxal biosynthesis protein PDX2 [Vitis vinifera]	sp|Q8LAD0|PDX2_ARATH	377	E:3e-128	RecName: Full=Pyridoxal biosynthesis protein PDX2;^Eukaryota; Viridiplantae; Streptophyta; Embryophyta; Tracheophyta; Spermatophyta; Magnoliophyta; eudicotyledons; core eudicotyledons; rosids; malvids; Brassicales; Brassicaceae; Camelineae; Arabidopsis	sp|Q8LAD0|PDX2_ARATH	382	E:5e-132	RecName: Full=Pyridoxal biosynthesis protein PDX2;^Eukaryota; Viridiplantae; Streptophyta; Embryophyta; Tracheophyta; Spermatophyta; Magnoliophyta; eudicotyledons; core eudicotyledons; rosids; malvids; Brassicales; Brassicaceae; Camelineae; Arabidopsis	PF01174.14	SNO	SNO glutamine amidotransferase family	COG0311	Predicted glutamine amidotransferase involved in pyridoxine biosynthesis	.	c81478_g1|m.6560	383-1291[-]	sigP:1^21^0.919^YES	.	GO:0006541|glutamine metabolic process;GO:0042823|pyridoxal phosphate biosynthetic process;GO:0008615|pyridoxine biosynthetic process;GO:0042819|vitamin B6 biosynthetic process	GO:0004359|glutaminase activity;GO:0016740|transferase activity	GO:0005829|cytosol	K08681|pdxT, pdx2; 5'-phosphate synthase pdxT subunit [EC:4.3.3.6]	map00750|Vitamin B6 metabolism
c12517_g1	7.71176	7.99105	10.8153	5.37411	gi|566171050|ref|XM_006383149.1|	586	0	Populus trichocarpa hypothetical protein (POPTR_0005s12550g) mRNA, complete cds	gi|225430778|ref|XP_002267187.1|	2374	0	PREDICTED: cytochrome P450 90B1 [Vitis vinifera]	sp|O64989|C90B1_ARATH	745	E:0	RecName: Full=Cytochrome P450 90B1;^Eukaryota; Viridiplantae; Streptophyta; Embryophyta; Tracheophyta; Spermatophyta; Magnoliophyta; eudicotyledons; core eudicotyledons; rosids; malvids; Brassicales; Brassicaceae; Camelineae; Arabidopsis	sp|O64989|C90B1_ARATH	745	E:0	RecName: Full=Cytochrome P450 90B1;^Eukaryota; Viridiplantae; Streptophyta; Embryophyta; Tracheophyta; Spermatophyta; Magnoliophyta; eudicotyledons; core eudicotyledons; rosids; malvids; Brassicales; Brassicaceae; Camelineae; Arabidopsis	PF00067.17	p450	Cytochrome P450	COG2124	Cytochrome P450	.	c12517_g1|m.6636	1-1497[+]	.	ExpAA=20.07^PredHel=1^Topology=i21-40o	GO:0016132|brassinosteroid biosynthetic process;GO:0022900|electron transport chain;GO:0009867|jasmonic acid mediated signaling pathway;GO:0010358|leaf shaping;GO:0009741|response to brassinosteroid stimulus;GO:0009826|unidimensional cell growth	GO:0009055|electron carrier activity;GO:0020037|heme binding;GO:0005506|iron ion binding;GO:0016705|oxidoreductase activity, acting on paired donors, with incorporation or reduction of molecular oxygen;GO:0010012|steroid 22-alpha hydroxylase activity	GO:0005783|endoplasmic reticulum;GO:0016021|integral to membrane	K09587|CYP90B1, DWF4; steroid 22-alpha-hydroxylase [EC:1.14.13.-]	map01100|Metabolic pathways;map00905|Brassinosteroid biosynthesis;map01110|Biosynthesis of secondary metabolites
c93110_g2	0.604549	0.388397	0.440604	0.404748	gi|241985260|dbj|AK332520.1|	1244	0	Triticum aestivum cDNA, clone: WT004_C23, cultivar: Chinese Spring	gi|326495756|dbj|BAJ85974.1|	2069	0	predicted protein [Hordeum vulgare subsp. vulgare]	sp|Q54XK2|SC61A_DICDI	610	E:0	RecName: Full=Protein transport protein Sec61 subunit alpha;^Eukaryota; Amoebozoa; Mycetozoa; Dictyosteliida; Dictyostelium	sp|Q54XK2|SC61A_DICDI	609	E:0	RecName: Full=Protein transport protein Sec61 subunit alpha;^Eukaryota; Amoebozoa; Mycetozoa; Dictyosteliida; Dictyostelium	PF10559.4	Plug_translocon	Plug domain of Sec61p	COG0201	Preprotein translocase subunit SecY	.	c93110_g2|m.6641	3-1283[-]	.	ExpAA=175.74^PredHel=8^Topology=i65-87o107-129i150-172o177-199i206-227o276-298i318-340o386-408i	GO:0031204|posttranslational protein targeting to membrane, translocation	GO:0015450|P-P-bond-hydrolysis-driven protein transmembrane transporter activity	GO:0005783|endoplasmic reticulum;GO:0005789|endoplasmic reticulum membrane;GO:0016021|integral to membrane	K10956|SEC61A; protein transport protein SEC61 subunit alpha	map04141|Protein processing in endoplasmic reticulum;map05110|Vibrio cholerae infection;map04145|Phagosome;map03060|Protein export
c81665_g1	15.0726	11.4577	7.71946	7.8782	gi|595806949|ref|XM_007202461.1|	263	3e-134	Prunus persica hypothetical protein (PRUPE_ppa010957mg) mRNA, complete cds	gi|225428037|ref|XP_002278989.1|	1059	7e-142	PREDICTED: CDP-diacylglycerol--inositol 3-phosphatidyltransferase 1 [Vitis vinifera]	sp|Q8LBA6|PIS1_ARATH	346	E:5e-117	RecName: Full=CDP-diacylglycerol--inositol 3-phosphatidyltransferase 1;^Eukaryota; Viridiplantae; Streptophyta; Embryophyta; Tracheophyta; Spermatophyta; Magnoliophyta; eudicotyledons; core eudicotyledons; rosids; malvids; Brassicales; Brassicaceae; Camelineae; Arabidopsis	sp|Q8LBA6|PIS1_ARATH	346	E:2e-119	RecName: Full=CDP-diacylglycerol--inositol 3-phosphatidyltransferase 1;^Eukaryota; Viridiplantae; Streptophyta; Embryophyta; Tracheophyta; Spermatophyta; Magnoliophyta; eudicotyledons; core eudicotyledons; rosids; malvids; Brassicales; Brassicaceae; Camelineae; Arabidopsis	PF01066.16	CDP-OH_P_transf	CDP-alcohol phosphatidyltransferase	COG0558	Phosphatidylglycerophosphate synthase	.	c81665_g1|m.6887	147-824[+]	.	ExpAA=82.30^PredHel=4^Topology=i12-34o97-119i139-161o181-198i	GO:0008654|phospholipid biosynthetic process	GO:0003881|CDP-diacylglycerol-inositol 3-phosphatidyltransferase activity;GO:0046872|metal ion binding	GO:0005783|endoplasmic reticulum;GO:0005794|Golgi apparatus;GO:0016021|integral to membrane;GO:0016020|membrane	K00999|CDIPT; CDP-diacylglycerol--inositol 3-phosphatidyltransferase [EC:2.7.8.11]	map00562|Inositol phosphate metabolism;map01100|Metabolic pathways;map04070|Phosphatidylinositol signaling system;map00564|Glycerophospholipid metabolism
c84190_g1	3.8871	4.1205	10.7325	14.0564	gi|590666558|ref|XM_007036944.1|	333	6e-173	Theobroma cacao Alpha/beta-Hydrolases superfamily protein isoform 1 (TCM_013181) mRNA, complete cds	gi|731436142|ref|XP_002263219.2|	1567	0	PREDICTED: monoglyceride lipase isoform X1 [Vitis vinifera]	sp|Q99685|MGLL_HUMAN	123	E:1e-29	RecName: Full=Monoglyceride lipase;^Eukaryota; Metazoa; Chordata; Craniata; Vertebrata; Euteleostomi; Mammalia; Eutheria; Euarchontoglires; Primates; Haplorrhini; Catarrhini; Hominidae; Homo	sp|Q99685|MGLL_HUMAN	138	E:9e-36	RecName: Full=Monoglyceride lipase;^Eukaryota; Metazoa; Chordata; Craniata; Vertebrata; Euteleostomi; Mammalia; Eutheria; Euarchontoglires; Primates; Haplorrhini; Catarrhini; Hominidae; Homo	PF12146.3	Hydrolase_4	Putative lysophospholipase	COG2267	Lysophospholipase	.	c84190_g1|m.7026	307-1503[-]	.	ExpAA=22.76^PredHel=1^Topology=i21-43o	GO:0036155|acylglycerol acyl-chain remodeling;GO:0019369|arachidonic acid metabolic process;GO:0006633|fatty acid biosynthetic process;GO:0046474|glycerophospholipid biosynthetic process;GO:0006954|inflammatory response;GO:0060292|long term synaptic depression;GO:0030168|platelet activation;GO:2000124|regulation of endocannabinoid signaling pathway;GO:0050727|regulation of inflammatory response;G…	GO:0047372|acylglycerol lipase activity;GO:0004091|carboxylesterase activity;GO:0008289|lipid binding;GO:0004622|lysophospholipase activity	GO:0005789|endoplasmic reticulum membrane;GO:0005886|plasma membrane;GO:0045202|synapse	K01054|MGLL; acylglycerol lipase [EC:3.1.1.23]	map04723|Retrograde endocannabinoid signaling;map04923|Regulation of lipolysis in adipocytes;map00561|Glycerolipid metabolism;map01100|Metabolic pathways
c90168_g1	3.21572	1.0346	0.627655	0.669994	gi|590702561|ref|XM_007046597.1|	1096	0	Theobroma cacao Glycosyl hydrolase family 38 protein isoform 1 (TCM_000183) mRNA, complete cds	gi|225431096|ref|XP_002265360.1|	5000	0	PREDICTED: alpha-mannosidase [Vitis vinifera]	sp|O09159|MA2B1_MOUSE	701	E:0	RecName: Full=Lysosomal alpha-mannosidase;^Eukaryota; Metazoa; Chordata; Craniata; Vertebrata; Euteleostomi; Mammalia; Eutheria; Euarchontoglires; Glires; Rodentia; Sciurognathi; Muroidea; Muridae; Murinae; Mus; Mus	sp|Q8VHC8|MA2B1_CAVPO	707	E:0	RecName: Full=Lysosomal alpha-mannosidase;^Eukaryota; Metazoa; Chordata; Craniata; Vertebrata; Euteleostomi; Mammalia; Eutheria; Euarchontoglires; Glires; Rodentia; Hystricognathi; Caviidae; Cavia	PF01074.17	Glyco_hydro_38	Glycosyl hydrolases family 38 N-terminal domain	COG0383	Alpha-mannosidase	.	c90168_g1|m.7069	53-3061[+]	sigP:1^20^0.824^YES	.	GO:0006013|mannose metabolic process	GO:0004559|alpha-mannosidase activity;GO:0030246|carbohydrate binding;GO:0046872|metal ion binding;GO:0008270|zinc ion binding	GO:0005764|lysosome	K12311|MAN2B1, LAMAN; lysosomal alpha-mannosidase [EC:3.2.1.24]	map04142|Lysosome;map00511|Other glycan degradation
c95004_g1	24.5061	30.1007	25.2335	32.4593	gi|349731529|emb|FQ394650.1|	746	0	Vitis vinifera clone SS0AFA1YJ06	gi|225458870|ref|XP_002285384.1|	1694	0	PREDICTED: heptahelical transmembrane protein 4 isoform X1 [Vitis vinifera]	sp|Q86V24|ADR2_HUMAN	142	E:2e-35	RecName: Full=Adiponectin receptor protein 2;^Eukaryota; Metazoa; Chordata; Craniata; Vertebrata; Euteleostomi; Mammalia; Eutheria; Euarchontoglires; Primates; Haplorrhini; Catarrhini; Hominidae; Homo	sp|Q86V24|ADR2_HUMAN	160	E:3e-43	RecName: Full=Adiponectin receptor protein 2;^Eukaryota; Metazoa; Chordata; Craniata; Vertebrata; Euteleostomi; Mammalia; Eutheria; Euarchontoglires; Primates; Haplorrhini; Catarrhini; Hominidae; Homo`sp|Q86V24|ADR2_HUMAN	PF03006.15	HlyIII	Haemolysin-III related	COG1272	Predicted membrane protein, hemolysin III homolog	.	c95004_g1|m.7189	453-1685[-]	.	ExpAA=149.89^PredHel=7^Topology=i85-107o217-239i251-273o277-299i312-334o339-361i382-404o	GO:0019395|fatty acid oxidation;GO:0009755|hormone-mediated signaling pathway	GO:0042562|hormone binding;GO:0004872|receptor activity	GO:0016021|integral to membrane	K07297|ADIPOR; adiponectin receptor	map04152|AMPK signaling pathway;map04932|Non-alcoholic fatty liver disease (NAFLD);map04920|Adipocytokine signaling pathway
c81152_g1	6.7424	6.33846	4.96861	4.47907	gi|590596898|ref|XM_007018403.1|	1576	0	Theobroma cacao Endoplasmic reticulum-type calcium-transporting ATPase 3 isoform 1 (TCM_034677) mRNA, complete cds	gi|731428930|ref|XP_010664492.1|	5007	0	PREDICTED: calcium-transporting ATPase 3, endoplasmic reticulum-type isoform X1 [Vitis vinifera]	sp|Q9SY55|ECA3_ARATH	1705	E:0	RecName: Full=Calcium-transporting ATPase 3, endoplasmic reticulum-type;^Eukaryota; Viridiplantae; Streptophyta; Embryophyta; Tracheophyta; Spermatophyta; Magnoliophyta; eudicotyledons; core eudicotyledons; rosids; malvids; Brassicales; Brassicaceae; Camelineae; Arabidopsis	sp|Q9SY55|ECA3_ARATH	1588	E:0	RecName: Full=Calcium-transporting ATPase 3, endoplasmic reticulum-type;^Eukaryota; Viridiplantae; Streptophyta; Embryophyta; Tracheophyta; Spermatophyta; Magnoliophyta; eudicotyledons; core eudicotyledons; rosids; malvids; Brassicales; Brassicaceae; Camelineae; Arabidopsis	PF00122.15	E1-E2_ATPase	E1-E2 ATPase	COG0474	Cation transport ATPase	.	c81152_g1|m.7382	414-3137[-]	.	ExpAA=165.40^PredHel=8^Topology=i159-181o201-223i657-679o683-705i728-750o792-809i821-843o858-880i	GO:0006754|ATP biosynthetic process;GO:0055071|manganese ion homeostasis;GO:0048364|root development	GO:0005524|ATP binding;GO:0005388|calcium-transporting ATPase activity;GO:0015410|manganese-transporting ATPase activity;GO:0046872|metal ion binding	GO:0012505|endomembrane system;GO:0005768|endosome;GO:0005794|Golgi apparatus;GO:0016021|integral to membrane;GO:0031902|late endosome membrane;GO:0005802|trans-Golgi network	K01537|E3.6.3.8; Ca2+-transporting ATPase [EC:3.6.3.8]	map04742|Taste transduction;map00230|Purine metabolism
c92975_g2	17.8309	33.0067	70.0604	86.3022	gi|566162887|ref|XM_002303698.2|	353	0	Populus trichocarpa hypothetical protein (POPTR_0003s15750g) mRNA, complete cds	gi|359473865|ref|XP_002275105.2|	1738	0	PREDICTED: heparan-alpha-glucosaminide N-acetyltransferase isoform X5 [Vitis vinifera]	sp|Q3UDW8|HGNAT_MOUSE	105	E:2e-22	RecName: Full=Heparan-alpha-glucosaminide N-acetyltransferase;^Eukaryota; Metazoa; Chordata; Craniata; Vertebrata; Euteleostomi; Mammalia; Eutheria; Euarchontoglires; Glires; Rodentia; Sciurognathi; Muroidea; Muridae; Murinae; Mus; Mus	sp|Q3UDW8|HGNAT_MOUSE	123	E:8e-29	RecName: Full=Heparan-alpha-glucosaminide N-acetyltransferase;^Eukaryota; Metazoa; Chordata; Craniata; Vertebrata; Euteleostomi; Mammalia; Eutheria; Euarchontoglires; Glires; Rodentia; Sciurognathi; Muroidea; Muridae; Murinae; Mus; Mus	PF07786.7	DUF1624	Protein of unknown function (DUF1624)	COG4299	Uncharacterized conserved protein	.	c92975_g2|m.7518	355-1704[-]	.	ExpAA=189.86^PredHel=9^Topology=i63-85o98-115i128-147o162-184i205-224o313-335i342-359o369-391i412-434o	GO:0007041|lysosomal transport;GO:0051259|protein oligomerization	GO:0015019|heparan-alpha-glucosaminide N-acetyltransferase activity;GO:0016746|transferase activity, transferring acyl groups	GO:0016021|integral to membrane;GO:0005765|lysosomal membrane	K10532|HGSNAT; heparan-alpha-glucosaminide N-acetyltransferase [EC:2.3.1.78]	map01100|Metabolic pathways;map04142|Lysosome;map00531|Glycosaminoglycan degradation
c98579_g1	5.79885	5.98205	9.53447	11.4173	gi|567921435|ref|XM_006452661.1|	531	0	Citrus clementina hypothetical protein (CICLE_v10008262mg) mRNA, complete cds	gi|359494238|ref|XP_002269231.2|	2064	0	PREDICTED: cytochrome c oxidase assembly protein COX15 [Vitis vinifera]	sp|Q9FKT8|COX15_ARATH	629	E:0	RecName: Full=Cytochrome c oxidase assembly protein COX15;^Eukaryota; Viridiplantae; Streptophyta; Embryophyta; Tracheophyta; Spermatophyta; Magnoliophyta; eudicotyledons; core eudicotyledons; rosids; malvids; Brassicales; Brassicaceae; Camelineae; Arabidopsis	sp|Q9FKT8|COX15_ARATH	657	E:0	RecName: Full=Cytochrome c oxidase assembly protein COX15;^Eukaryota; Viridiplantae; Streptophyta; Embryophyta; Tracheophyta; Spermatophyta; Magnoliophyta; eudicotyledons; core eudicotyledons; rosids; malvids; Brassicales; Brassicaceae; Camelineae; Arabidopsis	PF02628.10	COX15-CtaA	Cytochrome oxidase assembly protein	COG1612	Uncharacterized protein required for cytochrome oxidase assembly	.	c98579_g1|m.7813	296-1657[-]	.	ExpAA=161.77^PredHel=7^Topology=o96-118i180-197o207-229i250-272o292-314i385-407o411-433i	GO:0009060|aerobic respiration;GO:0006784|heme a biosynthetic process;GO:0006123|mitochondrial electron transport, cytochrome c to oxygen	GO:0004129|cytochrome-c oxidase activity;GO:0016627|oxidoreductase activity, acting on the CH-CH group of donors	GO:0016021|integral to membrane;GO:0005751|mitochondrial respiratory chain complex IV;GO:0005739|mitochondrion	K02259|COX15; cytochrome c oxidase assembly protein subunit 15	map02020|Two-component system;map00860|Porphyrin and chlorophyll metabolism;map01100|Metabolic pathways;map00190|Oxidative phosphorylation;map01110|Biosynthesis of secondary metabolites
c21098_g1	44.7077	37.1771	48.1438	43.696	gi|595859136|ref|XM_007210830.1|	1135	0	Prunus persica hypothetical protein (PRUPE_ppa001886mg) mRNA, complete cds	gi|359491801|ref|XP_002269119.2|	3520	0	PREDICTED: dolichyl-diphosphooligosaccharide--protein glycosyltransferase subunit STT3B [Vitis vinifera]	sp|Q54NM9|STT3_DICDI	868	E:0	RecName: Full=Dolichyl-diphosphooligosaccharide--protein glycosyltransferase subunit STT3;^Eukaryota; Amoebozoa; Mycetozoa; Dictyosteliida; Dictyostelium	sp|Q54NM9|STT3_DICDI	917	E:0	RecName: Full=Dolichyl-diphosphooligosaccharide--protein glycosyltransferase subunit STT3;^Eukaryota; Amoebozoa; Mycetozoa; Dictyosteliida; Dictyostelium	PF02516.9	STT3	Oligosaccharyl transferase STT3 subunit	COG1287	Uncharacterized membrane protein, required for N-linked glycosylation	.	c21098_g1|m.7824	347-2572[-]	.	ExpAA=274.17^PredHel=13^Topology=i45-67o110-132i139-161o171-193i200-222o237-259i266-288o298-320i327-349o387-409i416-433o437-456i501-523o	GO:0006487|protein N-linked glycosylation	GO:0004579|dolichyl-diphosphooligosaccharide-protein glycotransferase activity	GO:0016021|integral to membrane;GO:0008250|oligosaccharyltransferase complex	K07151|STT3; dolichyl-diphosphooligosaccharide--protein glycosyltransferase [EC:2.4.99.18]	map04141|Protein processing in endoplasmic reticulum;map00513|Various types of N-glycan biosynthesis;map01100|Metabolic pathways;map00510|N-Glycan biosynthesis
c101362_g1	3.07332	0.283842	1.10248	1.77475	gi|147798974|emb|AM466557.2|	2207	0	Vitis vinifera contig VV78X119019.7, whole genome shotgun sequence	gi|225432828|ref|XP_002279593.1|	4603	0	PREDICTED: putative calcium-transporting ATPase 13, plasma membrane-type [Vitis vinifera]	sp|Q9LIK7|ACA13_ARATH	1312	E:0	RecName: Full=Putative calcium-transporting ATPase 13, plasma membrane-type;^Eukaryota; Viridiplantae; Streptophyta; Embryophyta; Tracheophyta; Spermatophyta; Magnoliophyta; eudicotyledons; core eudicotyledons; rosids; malvids; Brassicales; Brassicaceae; Camelineae; Arabidopsis	sp|Q9LIK7|ACA13_ARATH	1400	E:0	RecName: Full=Putative calcium-transporting ATPase 13, plasma membrane-type;^Eukaryota; Viridiplantae; Streptophyta; Embryophyta; Tracheophyta; Spermatophyta; Magnoliophyta; eudicotyledons; core eudicotyledons; rosids; malvids; Brassicales; Brassicaceae; Camelineae; Arabidopsis	PF00690.21	Cation_ATPase_N	Cation transporter/ATPase, N-terminus	COG0474	Cation transport ATPase	.	c101362_g1|m.8209	156-3197[-]	.	ExpAA=180.52^PredHel=8^Topology=i142-164o179-201i337-359o387-409i805-827o832-854i941-963o978-997i	GO:0006754|ATP biosynthetic process	GO:0005524|ATP binding;GO:0005388|calcium-transporting ATPase activity;GO:0046872|metal ion binding	GO:0016021|integral to membrane	K01537|E3.6.3.8; Ca2+-transporting ATPase [EC:3.6.3.8]	map04742|Taste transduction;map00230|Purine metabolism
c98878_g1	38.8795	34.2686	21.3268	24.2733	gi|590670582|ref|XM_007038034.1|	808	0	Theobroma cacao Long chain base2 isoform 2 (TCM_014726) mRNA, complete cds	gi|225456451|ref|XP_002284409.1|	2479	0	PREDICTED: long chain base biosynthesis protein 2a [Vitis vinifera]	sp|Q9LSZ9|LCB2A_ARATH	871	E:0	RecName: Full=Long chain base biosynthesis protein 2a;^Eukaryota; Viridiplantae; Streptophyta; Embryophyta; Tracheophyta; Spermatophyta; Magnoliophyta; eudicotyledons; core eudicotyledons; rosids; malvids; Brassicales; Brassicaceae; Camelineae; Arabidopsis	sp|Q9LSZ9|LCB2A_ARATH	896	E:0	RecName: Full=Long chain base biosynthesis protein 2a;^Eukaryota; Viridiplantae; Streptophyta; Embryophyta; Tracheophyta; Spermatophyta; Magnoliophyta; eudicotyledons; core eudicotyledons; rosids; malvids; Brassicales; Brassicaceae; Camelineae; Arabidopsis	PF00155.16	Aminotran_1_2	Aminotransferase class I and II	COG0156	7-keto-8-aminopelargonate synthetase and related enzymes	.	c98878_g1|m.8345	595-2064[-]	.	ExpAA=24.63^PredHel=1^Topology=i2-24o	GO:0006915|apoptotic process;GO:0009640|photomorphogenesis;GO:0009555|pollen development;GO:0043067|regulation of programmed cell death;GO:0046512|sphingosine biosynthetic process	GO:0030170|pyridoxal phosphate binding;GO:0004758|serine C-palmitoyltransferase activity	GO:0005783|endoplasmic reticulum;GO:0005789|endoplasmic reticulum membrane;GO:0016021|integral to membrane;GO:0016020|membrane;GO:0005773|vacuole	K00654|SPT; serine palmitoyltransferase [EC:2.3.1.50]	map04071|Sphingolipid signaling pathway;map01100|Metabolic pathways;map00600|Sphingolipid metabolism
c67488_g1	1.36942	0.56977	0.694295	0.349268	gi|147863198|emb|AM450815.2|	180	2e-88	Vitis vinifera contig VV78X037672.9, whole genome shotgun sequence	gi|359495911|ref|XP_002272251.2|	787	3e-99	PREDICTED: protein TRANSPARENT TESTA 12 [Vitis vinifera]	sp|Q9LYT3|TT12_ARATH	133	E:2e-34	RecName: Full=Protein TRANSPARENT TESTA 12;^Eukaryota; Viridiplantae; Streptophyta; Embryophyta; Tracheophyta; Spermatophyta; Magnoliophyta; eudicotyledons; core eudicotyledons; rosids; malvids; Brassicales; Brassicaceae; Camelineae; Arabidopsis	sp|Q9LYT3|TT12_ARATH	164	E:3e-46	RecName: Full=Protein TRANSPARENT TESTA 12;^Eukaryota; Viridiplantae; Streptophyta; Embryophyta; Tracheophyta; Spermatophyta; Magnoliophyta; eudicotyledons; core eudicotyledons; rosids; malvids; Brassicales; Brassicaceae; Camelineae; Arabidopsis	PF01554.13	MatE	MatE	COG0534	Na+-driven multidrug efflux pump	.	c67488_g1|m.8541	125-706[-]	sigP:1^22^0.604^YES	ExpAA=107.76^PredHel=5^Topology=i7-26o41-63i84-106o111-133i140-162o	GO:0009813|flavonoid biosynthetic process;GO:0010231|maintenance of seed dormancy;GO:0010023|proanthocyanidin biosynthetic process	GO:0015238|drug transmembrane transporter activity;GO:0015299|solute:hydrogen antiporter activity	GO:0016021|integral to membrane;GO:0009705|plant-type vacuole membrane	K03327|TC.MATE, SLC47A, norM, mdtK, dinF; multidrug resistance protein, MATE family	.
c94473_g2	24.9634	19.9114	14.7095	16.5011	gi|349727457|emb|FQ393953.1|	1458	0	Vitis vinifera clone SS0AFA23YF20	gi|527480069|gb|AGS15000.1|	2575	0	calcium-dependent protein kinase 3 [Vitis amurensis]	sp|Q42479|CDPK3_ARATH	820	E:0	RecName: Full=Calcium-dependent protein kinase 3;^Eukaryota; Viridiplantae; Streptophyta; Embryophyta; Tracheophyta; Spermatophyta; Magnoliophyta; eudicotyledons; core eudicotyledons; rosids; malvids; Brassicales; Brassicaceae; Camelineae; Arabidopsis	sp|Q42479|CDPK3_ARATH	819	E:0	RecName: Full=Calcium-dependent protein kinase 3;^Eukaryota; Viridiplantae; Streptophyta; Embryophyta; Tracheophyta; Spermatophyta; Magnoliophyta; eudicotyledons; core eudicotyledons; rosids; malvids; Brassicales; Brassicaceae; Camelineae; Arabidopsis	PF00069.20	Pkinase	Protein kinase domain	COG0515	Serine/threonine protein kinase	.	c94473_g2|m.8731	378-2105[-]	sigP:1^21^0.603^YES	.	GO:0009738|abscisic acid mediated signaling pathway;GO:0046777|protein autophosphorylation;GO:0010359|regulation of anion channel activity;GO:0010119|regulation of stomatal movement;GO:0009651|response to salt stress	GO:0005524|ATP binding;GO:0005509|calcium ion binding;GO:0004674|protein serine/threonine kinase activity	GO:0005829|cytosol;GO:0005634|nucleus;GO:0005886|plasma membrane;GO:0005773|vacuole	K13412|CPK; calcium-dependent protein kinase [EC:2.7.11.1]	map04626|Plant-pathogen interaction;map05145|Toxoplasmosis
c78680_g1	9.66602	9.51091	13.5826	11.6758	gi|349725520|emb|FQ382591.1|	1139	0	Vitis vinifera clone SS0ABG51YD09	gi|225439840|ref|XP_002277802.1|	2086	0	PREDICTED: UDP-glucuronic acid decarboxylase 1 [Vitis vinifera]	sp|Q5R885|UXS1_PONAB	410	E:4e-135	RecName: Full=UDP-glucuronic acid decarboxylase 1;^Eukaryota; Metazoa; Chordata; Craniata; Vertebrata; Euteleostomi; Mammalia; Eutheria; Euarchontoglires; Primates; Haplorrhini; Catarrhini; Hominidae; Pongo	sp|Q8NBZ7|UXS1_HUMAN	422	E:5e-143	RecName: Full=UDP-glucuronic acid decarboxylase 1;^Eukaryota; Metazoa; Chordata; Craniata; Vertebrata; Euteleostomi; Mammalia; Eutheria; Euarchontoglires; Primates; Haplorrhini; Catarrhini; Hominidae; Homo	PF04321.12	RmlD_sub_bind	RmlD substrate binding domain	COG0451	Nucleoside-diphosphate-sugar epimerases	.	c78680_g1|m.8866	332-1645[-]	.	ExpAA=19.35^PredHel=1^Topology=i49-66o	GO:0033320|UDP-D-xylose biosynthetic process	GO:0050662|coenzyme binding;GO:0000166|nucleotide binding;GO:0048040|UDP-glucuronate decarboxylase activity	GO:0032580|Golgi cisterna membrane;GO:0016021|integral to membrane;GO:0005739|mitochondrion	K08678|UXS1, uxs; UDP-glucuronate decarboxylase [EC:4.1.1.35]	map01100|Metabolic pathways;map00500|Starch and sucrose metabolism;map00520|Amino sugar and nucleotide sugar metabolism
c99445_g1	4.43588	3.06942	6.23283	6.11294	gi|147859986|emb|AM455921.2|	1146	0	Vitis vinifera contig VV78X008883.5, whole genome shotgun sequence	gi|225457279|ref|XP_002281347.1|	3579	0	PREDICTED: diacylglycerol kinase 1 [Vitis vinifera]	sp|Q39017|DGK1_ARATH	1132	E:0	RecName: Full=Diacylglycerol kinase 1;^Eukaryota; Viridiplantae; Streptophyta; Embryophyta; Tracheophyta; Spermatophyta; Magnoliophyta; eudicotyledons; core eudicotyledons; rosids; malvids; Brassicales; Brassicaceae; Camelineae; Arabidopsis	sp|Q39017|DGK1_ARATH	1132	E:0	RecName: Full=Diacylglycerol kinase 1;^Eukaryota; Viridiplantae; Streptophyta; Embryophyta; Tracheophyta; Spermatophyta; Magnoliophyta; eudicotyledons; core eudicotyledons; rosids; malvids; Brassicales; Brassicaceae; Camelineae; Arabidopsis	PF00130.17	C1_1	Phorbol esters/diacylglycerol binding domain (C1 domain)	NOG47311	Diacylglycerol kinase	.	c99445_g1|m.9093	570-2765[+]	.	ExpAA=22.65^PredHel=1^Topology=i26-48o	GO:0035556|intracellular signal transduction;GO:0007205|protein kinase C-activating G-protein coupled receptor signaling pathway	GO:0005524|ATP binding;GO:0005509|calcium ion binding;GO:0004143|diacylglycerol kinase activity	GO:0016021|integral to membrane;GO:0005622|intracellular	K00901|dgkA, DGK; diacylglycerol kinase (ATP) [EC:2.7.1.107]	map04070|Phosphatidylinositol signaling system;map00561|Glycerolipid metabolism;map00564|Glycerophospholipid metabolism;map01110|Biosynthesis of secondary metabolites;map01100|Metabolic pathways;map05231|Choline metabolism in cancer
c101254_g2	2.00662	1.02899	0.920466	0.991077	gi|568845465|ref|XM_006476531.1|	549	0	PREDICTED: Citrus sinensis probable copper-transporting ATPase HMA5-like (LOC102615415), mRNA	gi|297742533|emb|CBI34682.3|	2062	0	unnamed protein product [Vitis vinifera]	sp|Q9SH30|HMA5_ARATH	709	E:0	RecName: Full=Putative copper-transporting ATPase HMA5;^Eukaryota; Viridiplantae; Streptophyta; Embryophyta; Tracheophyta; Spermatophyta; Magnoliophyta; eudicotyledons; core eudicotyledons; rosids; malvids; Brassicales; Brassicaceae; Camelineae; Arabidopsis`sp|Q9SH30|HMA5_ARATH	sp|Q9SH30|HMA5_ARATH	688	E:0	RecName: Full=Putative copper-transporting ATPase HMA5;^Eukaryota; Viridiplantae; Streptophyta; Embryophyta; Tracheophyta; Spermatophyta; Magnoliophyta; eudicotyledons; core eudicotyledons; rosids; malvids; Brassicales; Brassicaceae; Camelineae; Arabidopsis	PF00122.15	E1-E2_ATPase	E1-E2 ATPase	COG2217	Cation transport ATPase	.	c101254_g2|m.9136	304-1491[+]	sigP:1^26^0.66^YES	ExpAA=66.27^PredHel=3^Topology=o4-26i324-346o356-375i	GO:0006754|ATP biosynthetic process;GO:0060003|copper ion export;GO:0010273|detoxification of copper ion	GO:0005524|ATP binding;GO:0005507|copper ion binding;GO:0004008|copper-exporting ATPase activity	GO:0016021|integral to membrane	K17686|copA, ATP7; Cu+-exporting ATPase [EC:3.6.3.54]	.
c101520_g1	7.5718	5.24991	4.20022	3.28982	gi|596019462|ref|XM_007218861.1|	1076	0	Prunus persica hypothetical protein (PRUPE_ppa001555mg) mRNA, complete cds	gi|297736304|emb|CBI24942.3|	3927	0	unnamed protein product [Vitis vinifera]	sp|P54802|ANAG_HUMAN	588	E:0	RecName: Full=Alpha-N-acetylglucosaminidase;^Eukaryota; Metazoa; Chordata; Craniata; Vertebrata; Euteleostomi; Mammalia; Eutheria; Euarchontoglires; Primates; Haplorrhini; Catarrhini; Hominidae; Homo	sp|P54802|ANAG_HUMAN	588	E:0	RecName: Full=Alpha-N-acetylglucosaminidase;^Eukaryota; Metazoa; Chordata; Craniata; Vertebrata; Euteleostomi; Mammalia; Eutheria; Euarchontoglires; Primates; Haplorrhini; Catarrhini; Hominidae; Homo	PF12971.2	NAGLU_N	Alpha-N-acetylglucosaminidase (NAGLU) N-terminal domain	NOG86381	Alpha-N-Acetylglucosaminidase	.	c101520_g1|m.9169	119-2542[+]	sigP:1^24^0.805^YES	.	GO:0005975|carbohydrate metabolic process;GO:0006027|glycosaminoglycan catabolic process;GO:0007399|nervous system development;GO:0044281|small molecule metabolic process	GO:0004561|alpha-N-acetylglucosaminidase activity	GO:0043202|lysosomal lumen	K01205|NAGLU; alpha-N-acetylglucosaminidase [EC:3.2.1.50]	map01100|Metabolic pathways;map04142|Lysosome;map00531|Glycosaminoglycan degradation
c109647_g1	0	0.172367	0.624866	0.32931	gi|147805275|emb|AM424490.2|	214	4e-107	Vitis vinifera contig VV78X012577.6, whole genome shotgun sequence	gi|731422716|ref|XP_002277388.2|	1079	6e-144	PREDICTED: putative pectinesterase 63 [Vitis vinifera]	sp|Q84WM7|PPME1_ARATH	262	E:8e-84	RecName: Full=Pectinesterase PPME1;^Eukaryota; Viridiplantae; Streptophyta; Embryophyta; Tracheophyta; Spermatophyta; Magnoliophyta; eudicotyledons; core eudicotyledons; rosids; malvids; Brassicales; Brassicaceae; Camelineae; Arabidopsis	sp|Q84WM7|PPME1_ARATH	264	E:9e-85	RecName: Full=Pectinesterase PPME1;^Eukaryota; Viridiplantae; Streptophyta; Embryophyta; Tracheophyta; Spermatophyta; Magnoliophyta; eudicotyledons; core eudicotyledons; rosids; malvids; Brassicales; Brassicaceae; Camelineae; Arabidopsis	PF01095.14	Pectinesterase	Pectinesterase	COG4677	Pectin methylesterase	.	c109647_g1|m.9307	2-826[+]	sigP:1^34^0.509^YES	.	GO:0042545|cell wall modification;GO:0045490|pectin catabolic process;GO:0009860|pollen tube growth	GO:0045330|aspartyl esterase activity;GO:0030599|pectinesterase activity	GO:0005783|endoplasmic reticulum;GO:0005576|extracellular region;GO:0005794|Golgi apparatus;GO:0009505|plant-type cell wall;GO:0090406|pollen tube	K01051|E3.1.1.11; pectinesterase [EC:3.1.1.11]	map01100|Metabolic pathways;map00040|Pentose and glucuronate interconversions;map00500|Starch and sucrose metabolism
c81457_g1	114.424	65.075	53.596	34.2662	gi|18447764|gb|AY072823.1|	426	0	Gossypium hirsutum fiddlehead-like protein (FDH) mRNA, complete cds	gi|225429736|ref|XP_002282234.1|	2579	0	PREDICTED: 3-ketoacyl-CoA synthase 10 [Vitis vinifera]	sp|Q570B4|KCS10_ARATH	834	E:0	RecName: Full=3-ketoacyl-CoA synthase 10;^Eukaryota; Viridiplantae; Streptophyta; Embryophyta; Tracheophyta; Spermatophyta; Magnoliophyta; eudicotyledons; core eudicotyledons; rosids; malvids; Brassicales; Brassicaceae; Camelineae; Arabidopsis	sp|Q570B4|KCS10_ARATH	858	E:0	RecName: Full=3-ketoacyl-CoA synthase 10;^Eukaryota; Viridiplantae; Streptophyta; Embryophyta; Tracheophyta; Spermatophyta; Magnoliophyta; eudicotyledons; core eudicotyledons; rosids; malvids; Brassicales; Brassicaceae; Camelineae; Arabidopsis	PF08392.7	FAE1_CUT1_RppA	FAE1/Type III polyketide synthase-like protein	COG3424	Predicted naringenin-chalcone synthase	.	c81457_g1|m.9344	149-1741[+]	.	ExpAA=78.87^PredHel=3^Topology=i55-77o97-116i246-268o	GO:0006633|fatty acid biosynthetic process;GO:0009409|response to cold;GO:0080167|response to karrikin;GO:0009416|response to light stimulus	GO:0016747|transferase activity, transferring acyl groups other than amino-acyl groups	GO:0005783|endoplasmic reticulum;GO:0016021|integral to membrane;GO:0016020|membrane	K15397|KCS; 3-ketoacyl-CoA synthase [EC:2.3.1.199]	map00062|Fatty acid elongation;map01110|Biosynthesis of secondary metabolites
c90712_g1	7.71996	3.64684	1.41862	0.945793	gi|123710455|emb|AM466469.1|	840	0	Vitis vinifera, whole genome shotgun sequence, contig VV78X160784.5, clone ENTAV 115	gi|225428111|ref|XP_002280693.1|	1809	0	PREDICTED: 24-methylenesterol C-methyltransferase 2 [Vitis vinifera]	sp|Q39227|SMT2_ARATH	618	E:0	RecName: Full=24-methylenesterol C-methyltransferase 2;^Eukaryota; Viridiplantae; Streptophyta; Embryophyta; Tracheophyta; Spermatophyta; Magnoliophyta; eudicotyledons; core eudicotyledons; rosids; malvids; Brassicales; Brassicaceae; Camelineae; Arabidopsis	sp|Q39227|SMT2_ARATH	619	E:0	RecName: Full=24-methylenesterol C-methyltransferase 2;^Eukaryota; Viridiplantae; Streptophyta; Embryophyta; Tracheophyta; Spermatophyta; Magnoliophyta; eudicotyledons; core eudicotyledons; rosids; malvids; Brassicales; Brassicaceae; Camelineae; Arabidopsis	PF02353.15	CMAS	Mycolic acid cyclopropane synthetase	COG0500	SAM-dependent methyltransferases	.	c90712_g1|m.9346	329-1438[-]	.	ExpAA=35.15^PredHel=1^Topology=o15-37i	GO:0009825|multidimensional cell growth;GO:0032876|negative regulation of DNA endoreduplication;GO:0016126|sterol biosynthetic process;GO:0010051|xylem and phloem pattern formation	GO:0030797|24-methylenesterol C-methyltransferase activity;GO:0008757|S-adenosylmethionine-dependent methyltransferase activity	GO:0005783|endoplasmic reticulum;GO:0005794|Golgi apparatus	K08242|E2.1.1.143; 24-methylenesterol C-methyltransferase [EC:2.1.1.143]	map00100|Steroid biosynthesis;map01110|Biosynthesis of secondary metabolites
c92244_g1	19.8473	20.7948	10.0814	12.5969	gi|349705707|emb|FQ384247.1|	656	0	Vitis vinifera clone SS0AAG25YO14	gi|225446219|ref|XP_002263443.1|	2121	0	PREDICTED: monogalactosyldiacylglycerol synthase 2, chloroplastic-like isoform X1 [Vitis vinifera]	sp|O82730|MGDG2_ARATH	688	E:0	RecName: Full=Monogalactosyldiacylglycerol synthase 2, chloroplastic;^Eukaryota; Viridiplantae; Streptophyta; Embryophyta; Tracheophyta; Spermatophyta; Magnoliophyta; eudicotyledons; core eudicotyledons; rosids; malvids; Brassicales; Brassicaceae; Camelineae; Arabidopsis	sp|O82730|MGDG2_ARATH	691	E:0	RecName: Full=Monogalactosyldiacylglycerol synthase 2, chloroplastic;^Eukaryota; Viridiplantae; Streptophyta; Embryophyta; Tracheophyta; Spermatophyta; Magnoliophyta; eudicotyledons; core eudicotyledons; rosids; malvids; Brassicales; Brassicaceae; Camelineae; Arabidopsis	PF06925.6	MGDG_synth	Monogalactosyldiacylglycerol (MGDG) synthase	COG0707	UDP-N-acetylglucosamine:LPS N-acetylglucosamine transferase	.	c92244_g1|m.9595	437-1963[-]	sigP:1^30^0.673^YES	.	GO:0016036|cellular response to phosphate starvation;GO:0006631|fatty acid metabolic process;GO:0019374|galactolipid metabolic process;GO:0009247|glycolipid biosynthetic process;GO:0030259|lipid glycosylation;GO:0009409|response to cold;GO:0009735|response to cytokinin stimulus;GO:0030912|response to deep water;GO:0009739|response to gibberellin stimulus;GO:0009416|response to light stimulus;GO:0…	GO:0046509|1,2-diacylglycerol 3-beta-galactosyltransferase activity;GO:0030246|carbohydrate binding;GO:0035250|UDP-galactosyltransferase activity	GO:0009707|chloroplast outer membrane	K03715|E2.4.1.46; 1,2-diacylglycerol 3-beta-galactosyltransferase [EC:2.4.1.46]	map00561|Glycerolipid metabolism;map01100|Metabolic pathways
c90817_g1	12.2148	13.6147	15.8435	16.4205	gi|595837251|ref|XM_007207357.1|	599	0	Prunus persica hypothetical protein (PRUPE_ppa004850mg) mRNA, complete cds	gi|731399255|ref|XP_002280406.2|	1875	0	PREDICTED: dnaJ protein P58IPK homolog [Vitis vinifera]	sp|Q54M21|DNJC3_DICDI	180	E:8e-48	RecName: Full=DnaJ homolog subfamily C member 3 homolog;^Eukaryota; Amoebozoa; Mycetozoa; Dictyosteliida; Dictyostelium	sp|Q54M21|DNJC3_DICDI	210	E:8e-60	RecName: Full=DnaJ homolog subfamily C member 3 homolog;^Eukaryota; Amoebozoa; Mycetozoa; Dictyosteliida; Dictyostelium	PF13371.1	TPR_9	Tetratricopeptide repeat	COG0484	DnaJ-class molecular chaperone with C-terminal Zn finger domain	.	c90817_g1|m.9640	95-1522[+]	.	ExpAA=22.28^PredHel=1^Topology=i12-34o	GO:0006457|protein folding;GO:0006986|response to unfolded protein	GO:0004860|protein kinase inhibitor activity	GO:0005737|cytoplasm;GO:0005788|endoplasmic reticulum lumen;GO:0005576|extracellular region	K09523|DNAJC3; DnaJ homolog subfamily C member 3	map04141|Protein processing in endoplasmic reticulum;map05164|Influenza A
c89298_g1	9.53369	5.55586	6.77644	7.9812	gi|147772109|emb|AM427079.2|	435	0	Vitis vinifera contig VV78X211230.5, whole genome shotgun sequence	gi|225458217|ref|XP_002281804.1|	2085	0	PREDICTED: mannan endo-1,4-beta-mannosidase 7 [Vitis vinifera]	sp|Q9FJZ3|MAN7_ARATH	569	E:0	RecName: Full=Mannan endo-1,4-beta-mannosidase 7;^Eukaryota; Viridiplantae; Streptophyta; Embryophyta; Tracheophyta; Spermatophyta; Magnoliophyta; eudicotyledons; core eudicotyledons; rosids; malvids; Brassicales; Brassicaceae; Camelineae; Arabidopsis	sp|Q9FJZ3|MAN7_ARATH	574	E:0	RecName: Full=Mannan endo-1,4-beta-mannosidase 7;^Eukaryota; Viridiplantae; Streptophyta; Embryophyta; Tracheophyta; Spermatophyta; Magnoliophyta; eudicotyledons; core eudicotyledons; rosids; malvids; Brassicales; Brassicaceae; Camelineae; Arabidopsis	PF00150.13	Cellulase	Cellulase (glycosyl hydrolase family 5)	COG3934	Endo-beta-mannanase	.	c89298_g1|m.9961	194-1495[+]	sigP:1^25^0.69^YES	.	GO:0005975|carbohydrate metabolic process;GO:0009845|seed germination	GO:0043169|cation binding;GO:0016985|mannan endo-1,4-beta-mannosidase activity	GO:0005576|extracellular region	K19355|MAN; mannan endo-1,4-beta-mannosidase [EC:3.2.1.78]	map00051|Fructose and mannose metabolism
c69256_g1	0.533753	0.245899	0.191021	0.512501	gi|571484627|ref|XM_003535624.2|	288	2e-148	PREDICTED: Glycine max probable xyloglucan endotransglucosylase/hydrolase protein 10-like (LOC100793169), mRNA	gi|297736384|emb|CBI25107.3|	1228	7e-168	unnamed protein product [Vitis vinifera]	sp|Q9ZVK1|XTH10_ARATH	387	E:8e-134	RecName: Full=Probable xyloglucan endotransglucosylase/hydrolase protein 10;^Eukaryota; Viridiplantae; Streptophyta; Embryophyta; Tracheophyta; Spermatophyta; Magnoliophyta; eudicotyledons; core eudicotyledons; rosids; malvids; Brassicales; Brassicaceae; Camelineae; Arabidopsis	sp|Q9ZVK1|XTH10_ARATH	387	E:8e-134	RecName: Full=Probable xyloglucan endotransglucosylase/hydrolase protein 10;^Eukaryota; Viridiplantae; Streptophyta; Embryophyta; Tracheophyta; Spermatophyta; Magnoliophyta; eudicotyledons; core eudicotyledons; rosids; malvids; Brassicales; Brassicaceae; Camelineae; Arabidopsis	PF00722.16	Glyco_hydro_16	Glycosyl hydrolases family 16	COG2273	Beta-glucanase/Beta-glucan synthetase	.	c69256_g1|m.10008	1-771[-]	sigP:1^30^0.818^YES	ExpAA=23.29^PredHel=1^Topology=i13-35o	GO:0006073|cellular glucan metabolic process	GO:0004553|hydrolase activity, hydrolyzing O-glycosyl compounds;GO:0016762|xyloglucan:xyloglucosyl transferase activity	GO:0048046|apoplast;GO:0005618|cell wall	K08235|E2.4.1.207; xyloglucan:xyloglucosyl transferase [EC:2.4.1.207]	.
c83479_g1	2.29402	2.00569	0.0877788	0.0294383	gi|349705605|emb|FQ384161.1|	742	0	Vitis vinifera clone SS0AAG34YE18	gi|297735252|emb|CBI17614.3|	2304	0	unnamed protein product [Vitis vinifera]	sp|Q8L7B2|SCP20_ARATH	654	E:0	RecName: Full=Serine carboxypeptidase-like 20;^Eukaryota; Viridiplantae; Streptophyta; Embryophyta; Tracheophyta; Spermatophyta; Magnoliophyta; eudicotyledons; core eudicotyledons; rosids; malvids; Brassicales; Brassicaceae; Camelineae; Arabidopsis	sp|Q8L7B2|SCP20_ARATH	674	E:0	RecName: Full=Serine carboxypeptidase-like 20;^Eukaryota; Viridiplantae; Streptophyta; Embryophyta; Tracheophyta; Spermatophyta; Magnoliophyta; eudicotyledons; core eudicotyledons; rosids; malvids; Brassicales; Brassicaceae; Camelineae; Arabidopsis	PF00450.17	Peptidase_S10	Serine carboxypeptidase	COG2939	Carboxypeptidase C (cathepsin A)	.	c83479_g1|m.10058	177-1679[-]	sigP:1^29^0.836^YES	ExpAA=21.66^PredHel=1^Topology=i7-29o	GO:0006508|proteolysis	GO:0004185|serine-type carboxypeptidase activity	GO:0005576|extracellular region;GO:0005773|vacuole	K16296|SCPL-I; serine carboxypeptidase-like clade I [EC:3.4.16.-]	.
c96367_g1	43.5713	39.6149	40.415	53.1035	gi|123663702|emb|AM462015.1|	597	0	Vitis vinifera contig VV78X029871.26, whole genome shotgun sequence	gi|225459515|ref|XP_002285843.1|	2078	0	PREDICTED: aminoacylase-1 [Vitis vinifera]	sp|Q99JW2|ACY1_MOUSE	335	E:7e-107	RecName: Full=Aminoacylase-1;^Eukaryota; Metazoa; Chordata; Craniata; Vertebrata; Euteleostomi; Mammalia; Eutheria; Euarchontoglires; Glires; Rodentia; Sciurognathi; Muroidea; Muridae; Murinae; Mus; Mus	sp|Q99JW2|ACY1_MOUSE	335	E:6e-109	RecName: Full=Aminoacylase-1;^Eukaryota; Metazoa; Chordata; Craniata; Vertebrata; Euteleostomi; Mammalia; Eutheria; Euarchontoglires; Glires; Rodentia; Sciurognathi; Muroidea; Muridae; Murinae; Mus; Mus	PF04389.12	Peptidase_M28	Peptidase family M28	COG0624	Acetylornithine deacetylase/Succinyl-diaminopimelate desuccinylase and related deacylases	.	c96367_g1|m.10078	147-1562[+]	.	ExpAA=19.24^PredHel=1^Topology=i30-49o	GO:0006520|cellular amino acid metabolic process;GO:0006508|proteolysis	GO:0004046|aminoacylase activity;GO:0046872|metal ion binding;GO:0008237|metallopeptidase activity	GO:0005737|cytoplasm	K14677|ACY1; aminoacylase [EC:3.5.1.14]	map01210|2-Oxocarboxylic acid metabolism;map01230|Biosynthesis of amino acids;map01110|Biosynthesis of secondary metabolites;map01100|Metabolic pathways;map00220|Arginine biosynthesis;map01130|Biosynthesis of antibiotics
c88437_g2	1.06044	0.0741538	0.153613	0.231827	gi|147794405|emb|AM433947.2|	233	4e-118	Vitis vinifera contig VV78X035106.3, whole genome shotgun sequence	gi|225432838|ref|XP_002279864.1|	394	3e-42	PREDICTED: putative calcium-transporting ATPase 13, plasma membrane-type [Vitis vinifera]	sp|Q9LIK7|ACA13_ARATH	120	E:6e-31	RecName: Full=Putative calcium-transporting ATPase 13, plasma membrane-type;^Eukaryota; Viridiplantae; Streptophyta; Embryophyta; Tracheophyta; Spermatophyta; Magnoliophyta; eudicotyledons; core eudicotyledons; rosids; malvids; Brassicales; Brassicaceae; Camelineae; Arabidopsis	sp|Q9LIK7|ACA13_ARATH	124	E:3e-32	RecName: Full=Putative calcium-transporting ATPase 13, plasma membrane-type;^Eukaryota; Viridiplantae; Streptophyta; Embryophyta; Tracheophyta; Spermatophyta; Magnoliophyta; eudicotyledons; core eudicotyledons; rosids; malvids; Brassicales; Brassicaceae; Camelineae; Arabidopsis	PF00122.15	E1-E2_ATPase	E1-E2 ATPase	COG0474	Cation transport ATPase	.	c88437_g2|m.10081	2-319[+]	.	ExpAA=22.00^PredHel=1^Topology=i52-74o	GO:0006754|ATP biosynthetic process	GO:0005524|ATP binding;GO:0005388|calcium-transporting ATPase activity;GO:0046872|metal ion binding	GO:0016021|integral to membrane	K01537|E3.6.3.8; Ca2+-transporting ATPase [EC:3.6.3.8]	map04742|Taste transduction;map00230|Purine metabolism
c94349_g1	6.80681	5.90392	4.56824	5.01481	gi|255547831|ref|XM_002514927.1|	548	0	Ricinus communis oligopeptidase, putative, mRNA	gi|359473699|ref|XP_002266890.2|	3273	0	PREDICTED: probable thimet oligopeptidase [Vitis vinifera]	sp|P52888|THOP1_HUMAN	417	E:2e-131	RecName: Full=Thimet oligopeptidase;^Eukaryota; Metazoa; Chordata; Craniata; Vertebrata; Euteleostomi; Mammalia; Eutheria; Euarchontoglires; Primates; Haplorrhini; Catarrhini; Hominidae; Homo	sp|Q91YP2|NEUL_MOUSE	365	E:1e-114	RecName: Full=Neurolysin, mitochondrial;^Eukaryota; Metazoa; Chordata; Craniata; Vertebrata; Euteleostomi; Mammalia; Eutheria; Euarchontoglires; Glires; Rodentia; Sciurognathi; Muroidea; Muridae; Murinae; Mus; Mus	PF01432.15	Peptidase_M3	Peptidase family M3	COG0339	Zn-dependent oligopeptidases	.	c94349_g1|m.10281	1-1911[+]	.	ExpAA=22.68^PredHel=1^Topology=i37-59o	GO:0006508|proteolysis	GO:0046872|metal ion binding;GO:0004222|metalloendopeptidase activity	GO:0005758|mitochondrial intermembrane space;GO:0005739|mitochondrion	K01392|THOP1; thimet oligopeptidase [EC:3.4.24.15]	map05143|African trypanosomiasis;map04614|Renin-angiotensin system
c57402_g1	20.6297	13.5596	16.7892	20.9841	gi|147771057|emb|AM447198.2|	1303	0	Vitis vinifera contig VV78X163338.7, whole genome shotgun sequence	gi|147771058|emb|CAN60968.1|	1803	0	hypothetical protein VITISV_008097 [Vitis vinifera]	sp|O81312|GAE3_ARATH	581	E:0	RecName: Full=UDP-glucuronate 4-epimerase 3;^Eukaryota; Viridiplantae; Streptophyta; Embryophyta; Tracheophyta; Spermatophyta; Magnoliophyta; eudicotyledons; core eudicotyledons; rosids; malvids; Brassicales; Brassicaceae; Camelineae; Arabidopsis	sp|O81312|GAE3_ARATH	682	E:0	RecName: Full=UDP-glucuronate 4-epimerase 3;^Eukaryota; Viridiplantae; Streptophyta; Embryophyta; Tracheophyta; Spermatophyta; Magnoliophyta; eudicotyledons; core eudicotyledons; rosids; malvids; Brassicales; Brassicaceae; Camelineae; Arabidopsis	PF00106.20	adh_short	short chain dehydrogenase	COG0451	Nucleoside-diphosphate-sugar epimerases	.	c57402_g1|m.10422	277-1575[+]	.	ExpAA=38.94^PredHel=1^Topology=i35-54o	GO:0005975|carbohydrate metabolic process;GO:0044237|cellular metabolic process	GO:0050662|coenzyme binding;GO:0000166|nucleotide binding;GO:0050378|UDP-glucuronate 4-epimerase activity	GO:0032580|Golgi cisterna membrane;GO:0016021|integral to membrane;GO:0016020|membrane	K08679|E5.1.3.6; UDP-glucuronate 4-epimerase [EC:5.1.3.6]	map01100|Metabolic pathways;map00500|Starch and sucrose metabolism;map00520|Amino sugar and nucleotide sugar metabolism
c96648_g1	0.737298	0.902252	0.915836	0.676969	gi|241984748|dbj|AK332008.1|	1213	0	Triticum aestivum cDNA, clone: WT002_O16, cultivar: Chinese Spring	gi|326502872|dbj|BAJ99064.1|	1963	0	predicted protein [Hordeum vulgare subsp. vulgare]	sp|P13443|DHGY_CUCSA	664	E:0	RecName: Full=Glycerate dehydrogenase;^Eukaryota; Viridiplantae; Streptophyta; Embryophyta; Tracheophyta; Spermatophyta; Magnoliophyta; eudicotyledons; core eudicotyledons; rosids; fabids; Cucurbitales; Cucurbitaceae; Benincaseae; Cucumis	sp|Q9C9W5|HPR1_ARATH	671	E:0	RecName: Full=Glycerate dehydrogenase HPR, peroxisomal;^Eukaryota; Viridiplantae; Streptophyta; Embryophyta; Tracheophyta; Spermatophyta; Magnoliophyta; eudicotyledons; core eudicotyledons; rosids; malvids; Brassicales; Brassicaceae; Camelineae; Arabidopsis	PF00389.25	2-Hacid_dh	D-isomer specific 2-hydroxyacid dehydrogenase, catalytic domain	COG1052	Lactate dehydrogenase and related dehydrogenases	.	c96648_g1|m.10569	116-1315[-]	sigP:1^15^0.828^YES	.	GO:0071482|cellular response to light stimulus;GO:0042631|cellular response to water deprivation;GO:0009854|oxidative photosynthetic carbon pathway	GO:0008465|glycerate dehydrogenase activity;GO:0051287|NAD binding	GO:0005777|peroxisome	K15893|HPR1; hydroxypyruvate reductase 1	map01200|Carbon metabolism;map00630|Glyoxylate and dicarboxylate metabolism;map00260|Glycine, serine and threonine metabolism;map01110|Biosynthesis of secondary metabolites;map01100|Metabolic pathways;map01130|Biosynthesis of antibiotics
c73119_g1	0.144063	0.211553	0.182601	0.404175	gi|326488970|dbj|AK366894.1|	565	0	Hordeum vulgare subsp. vulgare mRNA for predicted protein, complete cds, clone: NIASHv2047N17	gi|38174807|emb|CAD42633.1|	625	1e-79	putative immunophilin [Hordeum vulgare subsp. vulgare]	sp|Q38935|FK151_ARATH	221	E:3e-71	RecName: Full=Peptidyl-prolyl cis-trans isomerase FKBP15-1;^Eukaryota; Viridiplantae; Streptophyta; Embryophyta; Tracheophyta; Spermatophyta; Magnoliophyta; eudicotyledons; core eudicotyledons; rosids; malvids; Brassicales; Brassicaceae; Camelineae; Arabidopsis	sp|Q38935|FK151_ARATH	227	E:8e-75	RecName: Full=Peptidyl-prolyl cis-trans isomerase FKBP15-1;^Eukaryota; Viridiplantae; Streptophyta; Embryophyta; Tracheophyta; Spermatophyta; Magnoliophyta; eudicotyledons; core eudicotyledons; rosids; malvids; Brassicales; Brassicaceae; Camelineae; Arabidopsis	PF00254.23	FKBP_C	FKBP-type peptidyl-prolyl cis-trans isomerase	COG0545	FKBP-type peptidyl-prolyl cis-trans isomerases 1	.	c73119_g1|m.10706	191-673[-]	sigP:1^31^0.825^YES	ExpAA=17.80^PredHel=1^Topology=i12-31o	GO:0006457|protein folding	GO:0005528|FK506 binding;GO:0003755|peptidyl-prolyl cis-trans isomerase activity	GO:0005783|endoplasmic reticulum;GO:0005788|endoplasmic reticulum lumen;GO:0016020|membrane	K09569|FKBP2; FK506-binding protein 2 [EC:5.2.1.8]	.
c97618_g1	22.6208	25.502	26.0831	24.8947	gi|349724334|emb|FQ388370.1|	985	0	Vitis vinifera clone SS0AEB23YG02	gi|225425027|ref|XP_002269264.1|	1979	0	PREDICTED: choline/ethanolaminephosphotransferase 1 [Vitis vinifera]	sp|Q550W1|CAPTC_DICDI	229	E:3e-67	RecName: Full=Uncharacterized CDP-alcohol phosphatidyltransferase class-I family protein 3;^Eukaryota; Amoebozoa; Mycetozoa; Dictyosteliida; Dictyostelium	sp|Q550W1|CAPTC_DICDI	228	E:8e-69	RecName: Full=Uncharacterized CDP-alcohol phosphatidyltransferase class-I family protein 3;^Eukaryota; Amoebozoa; Mycetozoa; Dictyosteliida; Dictyostelium	PF01066.16	CDP-OH_P_transf	CDP-alcohol phosphatidyltransferase	COG5050	sn-1,2-diacylglycerol ethanolamine- and cholinephosphotranferases	.	c97618_g1|m.11171	112-1281[-]	.	ExpAA=181.66^PredHel=7^Topology=o49-68i177-196o216-238i250-272o287-309i321-338o348-370i	GO:0008654|phospholipid biosynthetic process	GO:0016780|phosphotransferase activity, for other substituted phosphate groups	GO:0016021|integral to membrane	K00993|EPT1; ethanolaminephosphotransferase [EC:2.7.8.1]	map00440|Phosphonate and phosphinate metabolism;map01100|Metabolic pathways;map01110|Biosynthesis of secondary metabolites;map00565|Ether lipid metabolism;map00564|Glycerophospholipid metabolism
c92521_g1	24.5292	22.7106	10.0262	9.63477	gi|566188376|ref|XM_002312768.2|	1505	0	Populus trichocarpa hypothetical protein (POPTR_0009s16840g) mRNA, complete cds	gi|297744484|emb|CBI37746.3|	5786	0	unnamed protein product [Vitis vinifera]	sp|P56941|NPC1_PIG	644	E:0	RecName: Full=Niemann-Pick C1 protein;^Eukaryota; Metazoa; Chordata; Craniata; Vertebrata; Euteleostomi; Mammalia; Eutheria; Laurasiatheria; Cetartiodactyla; Suina; Suidae; Sus	sp|P56941|NPC1_PIG	750	E:0	RecName: Full=Niemann-Pick C1 protein;^Eukaryota; Metazoa; Chordata; Craniata; Vertebrata; Euteleostomi; Mammalia; Eutheria; Laurasiatheria; Cetartiodactyla; Suina; Suidae; Sus	PF02460.13	Patched	Patched family	NOG149152	Patched domain containing protein	.	c92521_g1|m.11180	301-4173[+]	.	ExpAA=302.54^PredHel=14^Topology=o10-31i292-314o376-398i625-644o659-681i688-710o730-752i765-787o835-857i1112-1134o1139-1161i1168-1190o1210-1232i1245-1267o	GO:0008206|bile acid metabolic process;GO:0042632|cholesterol homeostasis;GO:0008203|cholesterol metabolic process;GO:0030301|cholesterol transport;GO:0007041|lysosomal transport;GO:0006486|protein glycosylation	GO:0015485|cholesterol binding;GO:0008158|hedgehog receptor activity	GO:0005783|endoplasmic reticulum;GO:0005576|extracellular region;GO:0005887|integral to plasma membrane;GO:0031902|late endosome membrane;GO:0005765|lysosomal membrane;GO:0005764|lysosome;GO:0005635|nuclear envelope;GO:0048471|perinuclear region of cytoplasm	K12385|NPC1; Niemann-Pick C1 protein	map04142|Lysosome
c77273_g1	35.3753	30.4632	15.2957	15.7057	gi|595899565|ref|XM_007213758.1|	405	0	Prunus persica hypothetical protein (PRUPE_ppa009246mg) mRNA, complete cds	gi|225461429|ref|XP_002284913.1|	1376	0	PREDICTED: 3-deoxy-manno-octulosonate cytidylyltransferase, mitochondrial [Vitis vinifera]	sp|Q6MD00|KDSB_PARUW	226	E:7e-69	RecName: Full=3-deoxy-manno-octulosonate cytidylyltransferase;^Bacteria; Chlamydiae; Chlamydiales; Parachlamydiaceae; Candidatus Protochlamydia	sp|Q6MD00|KDSB_PARUW	227	E:3e-71	RecName: Full=3-deoxy-manno-octulosonate cytidylyltransferase;^Bacteria; Chlamydiae; Chlamydiales; Parachlamydiaceae; Candidatus Protochlamydia	PF02348.14	CTP_transf_3	Cytidylyltransferase	COG1212	CMP-2-keto-3-deoxyoctulosonic acid synthetase	.	c77273_g1|m.11467	109-1002[+]	.	ExpAA=22.89^PredHel=1^Topology=o20-42i	GO:0033468|CMP-keto-3-deoxy-D-manno-octulosonic acid biosynthetic process;GO:0009103|lipopolysaccharide biosynthetic process	GO:0008690|3-deoxy-manno-octulosonate cytidylyltransferase activity	GO:0005737|cytoplasm	K00979|kdsB; 3-deoxy-manno-octulosonate cytidylyltransferase (CMP-KDO synthetase) [EC:2.7.7.38]	map00540|Lipopolysaccharide biosynthesis;map01100|Metabolic pathways
c78090_g1	104.185	94.5684	95.174	85.6685	gi|349710449|emb|FQ396112.1|	573	0	Vitis vinifera clone SS0AFA12YA23	gi|743814672|ref|XP_011019749.1|	731	4e-94	PREDICTED: V-type proton ATPase subunit c''2-like [Populus euphratica]	sp|Q91V37|VATO_MOUSE	166	E:1e-48	RecName: Full=V-type proton ATPase 21 kDa proteolipid subunit;^Eukaryota; Metazoa; Chordata; Craniata; Vertebrata; Euteleostomi; Mammalia; Eutheria; Euarchontoglires; Glires; Rodentia; Sciurognathi; Muroidea; Muridae; Murinae; Mus; Mus	sp|Q91V37|VATO_MOUSE	186	E:7e-58	RecName: Full=V-type proton ATPase 21 kDa proteolipid subunit;^Eukaryota; Metazoa; Chordata; Craniata; Vertebrata; Euteleostomi; Mammalia; Eutheria; Euarchontoglires; Glires; Rodentia; Sciurognathi; Muroidea; Muridae; Murinae; Mus; Mus	PF00137.16	ATP-synt_C	ATP synthase subunit C	COG0636	F0F1-type ATP synthase, subunit c/Archaeal/vacuolar-type H+-ATPase, subunit K	.	c78090_g1|m.11714	186-719[+]	.	ExpAA=92.41^PredHel=4^Topology=o20-42i62-84o104-126i146-168o	GO:0015991|ATP hydrolysis coupled proton transport	GO:0008553|hydrogen-exporting ATPase activity, phosphorylative mechanism	GO:0005768|endosome;GO:0016021|integral to membrane;GO:0033179|proton-transporting V-type ATPase, V0 domain;GO:0016471|vacuolar proton-transporting V-type ATPase complex	K03661|ATPeV0B, ATP6F; V-type H+-transporting ATPase 21kDa proteolipid subunit	map05110|Vibrio cholerae infection;map04142|Lysosome;map04145|Phagosome;map05120|Epithelial cell signaling in Helicobacter pylori infection;map05152|Tuberculosis;map04721|Synaptic vesicle cycle;map05323|Rheumatoid arthritis;map01100|Metabolic pathways;map00190|Oxidative phosphorylation
c92314_g1	7.75089	7.96337	8.78978	9.067	gi|123691943|emb|AM477043.1|	942	0	Vitis vinifera, whole genome shotgun sequence, contig VV78X045144.26, clone ENTAV 115	gi|225427673|ref|XP_002271072.1|	2381	0	PREDICTED: uncharacterized protein LOC100252842 [Vitis vinifera]	sp|P26470|WAAK_SALTY	74.3	E:6e-13	RecName: Full=Lipopolysaccharide 1,2-N-acetylglucosaminetransferase;^Bacteria; Proteobacteria; Gammaproteobacteria; Enterobacteriales; Enterobacteriaceae; Salmonella	sp|P26470|WAAK_SALTY	74.3	E:6e-13	RecName: Full=Lipopolysaccharide 1,2-N-acetylglucosaminetransferase;^Bacteria; Proteobacteria; Gammaproteobacteria; Enterobacteriales; Enterobacteriaceae; Salmonella	PF13439.1	Glyco_transf_4	Glycosyltransferase Family 4	COG0438	Glycosyltransferase	.	c92314_g1|m.11841	2-1693[+]	.	ExpAA=20.43^PredHel=1^Topology=i85-107o	GO:0009244|lipopolysaccharide core region biosynthetic process	GO:0008917|lipopolysaccharide N-acetylglucosaminyltransferase activity	GO:0016020|membrane	K03280|waaK, rfaK; UDP-N-acetylglucosamine:(glucosyl)LPS alpha-1,2-N-acetylglucosaminyltransferase [EC:2.4.1.56]	map00540|Lipopolysaccharide biosynthesis;map01100|Metabolic pathways
c118876_g1	0.133915	0.262201	0	0	gi|326514925|dbj|AK368621.1|	317	8e-165	Hordeum vulgare subsp. vulgare mRNA for predicted protein, complete cds, clone: NIASHv2077B03	gi|475604283|gb|EMT25687.1|	520	2e-59	hypothetical protein F775_52675 [Aegilops tauschii]	sp|Q9ZR72|AB1B_ARATH	171	E:2e-48	RecName: Full=ABC transporter B family member 1;^Eukaryota; Viridiplantae; Streptophyta; Embryophyta; Tracheophyta; Spermatophyta; Magnoliophyta; eudicotyledons; core eudicotyledons; rosids; malvids; Brassicales; Brassicaceae; Camelineae; Arabidopsis	sp|Q9ZR72|AB1B_ARATH	177	E:2e-50	RecName: Full=ABC transporter B family member 1;^Eukaryota; Viridiplantae; Streptophyta; Embryophyta; Tracheophyta; Spermatophyta; Magnoliophyta; eudicotyledons; core eudicotyledons; rosids; malvids; Brassicales; Brassicaceae; Camelineae; Arabidopsis	PF00664.18	ABC_membrane	ABC transporter transmembrane region	COG1132	ABC-type multidrug transport system, ATPase and permease components	.	c118876_g1|m.11889	2-361[+]	.	ExpAA=27.56^PredHel=1^Topology=i45-67o	GO:0010541|acropetal auxin transport;GO:0043481|anthocyanin accumulation in tissues in response to UV light;GO:0010540|basipetal auxin transport;GO:0009640|photomorphogenesis;GO:0009958|positive gravitropism;GO:0008361|regulation of cell size;GO:0009637|response to blue light;GO:0009624|response to nematode;GO:0048443|stamen development	GO:0005524|ATP binding;GO:0042626|ATPase activity, coupled to transmembrane movement of substances;GO:0010329|auxin efflux transmembrane transporter activity	GO:0016021|integral to membrane;GO:0005886|plasma membrane;GO:0009506|plasmodesma	K05658|ABCB1; ATP-binding cassette, subfamily B (MDR/TAP), member 1 [EC:3.6.3.44]	map02010|ABC transporters;map05206|MicroRNAs in cancer;map04976|Bile secretion
c98262_g1	0.479852	0.963624	1.14781	3.55232	gi|123708992|emb|AM469291.1|	260	2e-132	Vitis vinifera, whole genome shotgun sequence, contig VV78X259333.7, clone ENTAV 115	gi|731392144|ref|XP_010651002.1|	2176	0	PREDICTED: abscisic acid 8'-hydroxylase 2 [Vitis vinifera]	sp|O81077|ABAH2_ARATH	642	E:0	RecName: Full=Abscisic acid 8'-hydroxylase 2;^Eukaryota; Viridiplantae; Streptophyta; Embryophyta; Tracheophyta; Spermatophyta; Magnoliophyta; eudicotyledons; core eudicotyledons; rosids; malvids; Brassicales; Brassicaceae; Camelineae; Arabidopsis	sp|O81077|ABAH2_ARATH	642	E:0	RecName: Full=Abscisic acid 8'-hydroxylase 2;^Eukaryota; Viridiplantae; Streptophyta; Embryophyta; Tracheophyta; Spermatophyta; Magnoliophyta; eudicotyledons; core eudicotyledons; rosids; malvids; Brassicales; Brassicaceae; Camelineae; Arabidopsis	PF00067.17	p450	Cytochrome P450	COG2124	Cytochrome P450	.	c98262_g1|m.12056	418-1968[-]	.	ExpAA=41.50^PredHel=2^Topology=o15-37i44-66o	GO:0046345|abscisic acid catabolic process;GO:0009687|abscisic acid metabolic process;GO:0048838|release of seed from dormancy;GO:0010114|response to red light;GO:0006950|response to stress	GO:0010295|(+)-abscisic acid 8'-hydroxylase activity;GO:0009055|electron carrier activity;GO:0020037|heme binding;GO:0005506|iron ion binding	GO:0016021|integral to membrane	K09843|E1.14.13.93; (+)-abscisic acid 8'-hydroxylase [EC:1.14.13.93]	map00906|Carotenoid biosynthesis
c94582_g1	0.572004	0.933303	0.60418	0.729445	gi|151420413|dbj|AK251765.1|	866	0	Hordeum vulgare subsp. vulgare cDNA clone: FLbaf130d11, mRNA sequence	gi|474311703|gb|EMS61931.1|	1312	3e-180	L-ascorbate peroxidase 1, cytosolic [Triticum urartu]	sp|Q10N21|APX1_ORYSJ	480	E:4e-170	RecName: Full=L-ascorbate peroxidase 1, cytosolic;^Eukaryota; Viridiplantae; Streptophyta; Embryophyta; Tracheophyta; Spermatophyta; Magnoliophyta; Liliopsida; Poales; Poaceae; BEP clade; Ehrhartoideae; Oryzeae; Oryza	sp|Q10N21|APX1_ORYSJ	484	E:1e-172	RecName: Full=L-ascorbate peroxidase 1, cytosolic;^Eukaryota; Viridiplantae; Streptophyta; Embryophyta; Tracheophyta; Spermatophyta; Magnoliophyta; Liliopsida; Poales; Poaceae; BEP clade; Ehrhartoideae; Oryzeae; Oryza	PF00141.18	peroxidase	Peroxidase	COG0376	Catalase (peroxidase I)	.	c94582_g1|m.12060	187-1017[-]	sigP:1^24^0.63^YES	.	GO:0009793|embryo development ending in seed dormancy;GO:0042744|hydrogen peroxide catabolic process;GO:0046686|response to cadmium ion;GO:0009408|response to heat;GO:0009651|response to salt stress	GO:0020037|heme binding;GO:0016688|L-ascorbate peroxidase activity;GO:0046872|metal ion binding	GO:0005618|cell wall;GO:0009570|chloroplast stroma;GO:0005886|plasma membrane	K00434|E1.11.1.11; L-ascorbate peroxidase [EC:1.11.1.11]	map00053|Ascorbate and aldarate metabolism;map00480|Glutathione metabolism
c86951_g2	0.977882	1.63217	0.942809	0.654185	gi|349724134|emb|FQ382397.1|	670	0	Vitis vinifera clone SS0ABG59YD11	gi|225430293|ref|XP_002282677.1|	1278	3e-171	PREDICTED: putative L-ascorbate peroxidase 6 isoform X1 [Vitis vinifera]	sp|Q8GY91|APX6_ARATH	318	E:1e-102	RecName: Full=Putative L-ascorbate peroxidase 6;^Eukaryota; Viridiplantae; Streptophyta; Embryophyta; Tracheophyta; Spermatophyta; Magnoliophyta; eudicotyledons; core eudicotyledons; rosids; malvids; Brassicales; Brassicaceae; Camelineae; Arabidopsis	sp|Q8GY91|APX6_ARATH	328	E:4e-109	RecName: Full=Putative L-ascorbate peroxidase 6;^Eukaryota; Viridiplantae; Streptophyta; Embryophyta; Tracheophyta; Spermatophyta; Magnoliophyta; eudicotyledons; core eudicotyledons; rosids; malvids; Brassicales; Brassicaceae; Camelineae; Arabidopsis	PF00141.18	peroxidase	Peroxidase	COG0376	Catalase (peroxidase I)	.	c86951_g2|m.12143	1-1041[+]	.	ExpAA=20.38^PredHel=1^Topology=o326-345i	GO:0042744|hydrogen peroxide catabolic process	GO:0020037|heme binding;GO:0016688|L-ascorbate peroxidase activity;GO:0046872|metal ion binding	GO:0005829|cytosol	K00434|E1.11.1.11; L-ascorbate peroxidase [EC:1.11.1.11]	map00053|Ascorbate and aldarate metabolism;map00480|Glutathione metabolism
c95857_g1	8.0564	5.40537	7.40335	8.55567	gi|590689009|ref|XM_007043045.1|	1771	0	Theobroma cacao SEC7-like guanine nucleotide exchange family protein (TCM_007600) mRNA, complete cds	gi|225428344|ref|XP_002280001.1|	8324	0	PREDICTED: brefeldin A-inhibited guanine nucleotide-exchange protein 1 [Vitis vinifera]	sp|Q7TSU1|BIG2_RAT	746	E:0	RecName: Full=Brefeldin A-inhibited guanine nucleotide-exchange protein 2;^Eukaryota; Metazoa; Chordata; Craniata; Vertebrata; Euteleostomi; Mammalia; Eutheria; Euarchontoglires; Glires; Rodentia; Sciurognathi; Muroidea; Muridae; Murinae; Rattus`sp|Q7TSU1|BIG2_RAT	sp|Q7TSU1|BIG2_RAT	746	E:0	RecName: Full=Brefeldin A-inhibited guanine nucleotide-exchange protein 2;^Eukaryota; Metazoa; Chordata; Craniata; Vertebrata; Euteleostomi; Mammalia; Eutheria; Euarchontoglires; Glires; Rodentia; Sciurognathi; Muroidea; Muridae; Murinae; Rattus`sp|Q7TSU1|BIG2_RAT	PF12783.2	Sec7_N	Guanine nucleotide exchange factor in Golgi transport N-terminal	COG5307	SEC7 domain proteins	.	c95857_g1|m.12658	231-5342[-]	.	ExpAA=40.74^PredHel=2^Topology=o1303-1325i1513-1535o	GO:0010256|endomembrane system organization;GO:0007032|endosome organization;GO:0006887|exocytosis;GO:0006893|Golgi to plasma membrane transport;GO:0035556|intracellular signal transduction;GO:0032760|positive regulation of tumor necrosis factor production;GO:0015031|protein transport;GO:0001881|receptor recycling;GO:0032012|regulation of ARF protein signal transduction	GO:0005086|ARF guanyl-nucleotide exchange factor activity;GO:0050811|GABA receptor binding;GO:0034237|protein kinase A regulatory subunit binding	GO:0032279|asymmetric synapse;GO:0005879|axonemal microtubule;GO:0030054|cell junction;GO:0016023|cytoplasmic membrane-bounded vesicle;GO:0031410|cytoplasmic vesicle;GO:0005829|cytosol;GO:0043197|dendritic spine;GO:0000139|Golgi membrane;GO:0005815|microtubule organizing center;GO:0048471|perinuclear region of cytoplasm;GO:0055037|recycling endosome;GO:0032280|symmetric synapse;GO:0005802|trans-G…	K18442|ARFGEF, BIG; brefeldin A-inhibited guanine nucleotide-exchange protein	map04144|Endocytosis
c92785_g1	19.2245	13.89	19.8987	24.4	gi|123677670|emb|AM487927.1|	454	0	Vitis vinifera, whole genome shotgun sequence, contig VV78X160881.7, clone ENTAV 115	gi|359475266|ref|XP_003631627.1|	1586	0	PREDICTED: probable 1-acyl-sn-glycerol-3-phosphate acyltransferase 5 [Vitis vinifera]	sp|Q9LHN4|LPAT5_ARATH	477	E:3e-161	RecName: Full=Probable 1-acyl-sn-glycerol-3-phosphate acyltransferase 5;^Eukaryota; Viridiplantae; Streptophyta; Embryophyta; Tracheophyta; Spermatophyta; Magnoliophyta; eudicotyledons; core eudicotyledons; rosids; malvids; Brassicales; Brassicaceae; Camelineae; Arabidopsis	sp|Q9LHN4|LPAT5_ARATH	514	E:0	RecName: Full=Probable 1-acyl-sn-glycerol-3-phosphate acyltransferase 5;^Eukaryota; Viridiplantae; Streptophyta; Embryophyta; Tracheophyta; Spermatophyta; Magnoliophyta; eudicotyledons; core eudicotyledons; rosids; malvids; Brassicales; Brassicaceae; Camelineae; Arabidopsis	PF01553.16	Acyltransferase	Acyltransferase	COG0204	1-acyl-sn-glycerol-3-phosphate acyltransferase	.	c92785_g1|m.12680	831-1934[+]	.	ExpAA=81.21^PredHel=4^Topology=i20-49o59-76i316-338o342-359i	GO:0016024|CDP-diacylglycerol biosynthetic process	GO:0003841|1-acylglycerol-3-phosphate O-acyltransferase activity	GO:0016021|integral to membrane	K13513|LCLAT1, AGPAT8; lysocardiolipin and lysophospholipid acyltransferase [EC:2.3.1.- 2.3.1.51]	map01110|Biosynthesis of secondary metabolites;map00561|Glycerolipid metabolism;map01100|Metabolic pathways;map00564|Glycerophospholipid metabolism
c81283_g1	0.963331	0	0.0787758	0	gi|590719375|ref|XM_007050973.1|	640	0	Theobroma cacao Cellulose synthase-like D5 (TCM_004744) mRNA, complete cds	gi|225437481|ref|XP_002274010.1|	2459	0	PREDICTED: cellulose synthase-like protein D5 [Vitis vinifera]	sp|Q9SRW9|CSLD5_ARATH	828	E:0	RecName: Full=Cellulose synthase-like protein D5;^Eukaryota; Viridiplantae; Streptophyta; Embryophyta; Tracheophyta; Spermatophyta; Magnoliophyta; eudicotyledons; core eudicotyledons; rosids; malvids; Brassicales; Brassicaceae; Camelineae; Arabidopsis	sp|Q9SRW9|CSLD5_ARATH	833	E:0	RecName: Full=Cellulose synthase-like protein D5;^Eukaryota; Viridiplantae; Streptophyta; Embryophyta; Tracheophyta; Spermatophyta; Magnoliophyta; eudicotyledons; core eudicotyledons; rosids; malvids; Brassicales; Brassicaceae; Camelineae; Arabidopsis	PF03552.9	Cellulose_synt	Cellulose synthase	COG1215	Glycosyltransferases, probably involved in cell wall biogenesis	.	c81283_g1|m.12943	1-1560[-]	.	ExpAA=27.23^PredHel=1^Topology=i161-183o	GO:0042546|cell wall biogenesis;GO:0030244|cellulose biosynthetic process;GO:0009651|response to salt stress;GO:0009414|response to water deprivation;GO:0048367|shoot development	GO:0016760|cellulose synthase (UDP-forming) activity;GO:0046527|glucosyltransferase activity;GO:0051753|mannan synthase activity	GO:0005794|Golgi apparatus;GO:0000139|Golgi membrane;GO:0016021|integral to membrane	K00770|E2.4.2.24; 1,4-beta-D-xylan synthase [EC:2.4.2.24]	map01100|Metabolic pathways;map00500|Starch and sucrose metabolism;map00520|Amino sugar and nucleotide sugar metabolism
c91075_g2	0.15521	0.168831	0.279793	0.615785	gi|123709445|emb|AM475307.1|	1243	0	Vitis vinifera, whole genome shotgun sequence, contig VV78X222065.21, clone ENTAV 115	gi|731401729|ref|XP_010654400.1|	3510	0	PREDICTED: ABC transporter B family member 19-like [Vitis vinifera]	sp|Q9FWX7|AB11B_ARATH	650	E:0	RecName: Full=ABC transporter B family member 11;^Eukaryota; Viridiplantae; Streptophyta; Embryophyta; Tracheophyta; Spermatophyta; Magnoliophyta; eudicotyledons; core eudicotyledons; rosids; malvids; Brassicales; Brassicaceae; Camelineae; Arabidopsis`sp|Q9FWX7|AB11B_ARATH	sp|Q9FWX7|AB11B_ARATH	739	E:0	RecName: Full=ABC transporter B family member 11;^Eukaryota; Viridiplantae; Streptophyta; Embryophyta; Tracheophyta; Spermatophyta; Magnoliophyta; eudicotyledons; core eudicotyledons; rosids; malvids; Brassicales; Brassicaceae; Camelineae; Arabidopsis`sp|Q9FWX7|AB11B_ARATH	PF00005.22	ABC_tran	ABC transporter	COG1132	ABC-type multidrug transport system, ATPase and permease components	.	c91075_g2|m.12981	1-2607[+]	.	ExpAA=134.71^PredHel=6^Topology=o307-329i341-363o420-439i446-468o528-550i557-579o	GO:0006200|ATP catabolic process	GO:0005524|ATP binding;GO:0042626|ATPase activity, coupled to transmembrane movement of substances	GO:0016021|integral to membrane;GO:0005886|plasma membrane;GO:0009506|plasmodesma	K05658|ABCB1; ATP-binding cassette, subfamily B (MDR/TAP), member 1 [EC:3.6.3.44]	map02010|ABC transporters;map05206|MicroRNAs in cancer;map04976|Bile secretion
c94881_g1	1.79808	3.07704	2.77077	2.6577	gi|147856518|emb|AM432757.2|	273	1e-139	Vitis vinifera contig VV78X119785.6, whole genome shotgun sequence	gi|225439172|ref|XP_002268452.1|	1719	0	PREDICTED: uncharacterized protein LOC100267301 [Vitis vinifera]	sp|P27747|ACOC_CUPNH	70.5	E:1e-11	RecName: Full=Dihydrolipoyllysine-residue acetyltransferase component of acetoin cleaving system;^Bacteria; Proteobacteria; Betaproteobacteria; Burkholderiales; Burkholderiaceae; Cupriavidus	sp|P27747|ACOC_CUPNH	70.1	E:1e-11	RecName: Full=Dihydrolipoyllysine-residue acetyltransferase component of acetoin cleaving system;^Bacteria; Proteobacteria; Betaproteobacteria; Burkholderiales; Burkholderiaceae; Cupriavidus	PF12695.2	Abhydrolase_5	Alpha/beta hydrolase family	COG0508	Pyruvate/2-oxoglutarate dehydrogenase complex, dihydrolipoamide acyltransferase (E2) component, and related enzymes	.	c94881_g1|m.13795	3-1538[+]	sigP:1^29^0.693^YES	ExpAA=39.72^PredHel=2^Topology=o10-24i91-113o	GO:0045150|acetoin catabolic process	GO:0004742|dihydrolipoyllysine-residue acetyltransferase activity	.	K00627|DLAT, aceF, pdhC; pyruvate dehydrogenase E2 component (dihydrolipoamide acetyltransferase) [EC:2.3.1.12]	map00620|Pyruvate metabolism;map01200|Carbon metabolism;map00020|Citrate cycle (TCA cycle);map00010|Glycolysis / Gluconeogenesis;map01110|Biosynthesis of secondary metabolites;map01100|Metabolic pathways;map01120|Microbial metabolism in diverse environments;map01130|Biosynthesis of antibiotics
c92392_g2	1.36938	0.408008	2.07277	1.586	gi|147815648|emb|AM470465.2|	838	0	Vitis vinifera contig VV78X192863.43, whole genome shotgun sequence	gi|359488881|ref|XP_003633838.1|	5266	0	PREDICTED: ABC transporter B family member 15-like isoform X1 [Vitis vinifera]	sp|Q9LHD1|AB15B_ARATH	1714	E:0	RecName: Full=ABC transporter B family member 15;^Eukaryota; Viridiplantae; Streptophyta; Embryophyta; Tracheophyta; Spermatophyta; Magnoliophyta; eudicotyledons; core eudicotyledons; rosids; malvids; Brassicales; Brassicaceae; Camelineae; Arabidopsis`sp|Q9LHD1|AB15B_ARATH	sp|Q9LHD1|AB15B_ARATH	1838	E:0	RecName: Full=ABC transporter B family member 15;^Eukaryota; Viridiplantae; Streptophyta; Embryophyta; Tracheophyta; Spermatophyta; Magnoliophyta; eudicotyledons; core eudicotyledons; rosids; malvids; Brassicales; Brassicaceae; Camelineae; Arabidopsis	PF00664.18	ABC_membrane	ABC transporter transmembrane region	COG1132	ABC-type multidrug transport system, ATPase and permease components	.	c92392_g2|m.14310	2-3508[+]	.	ExpAA=157.87^PredHel=7^Topology=i94-116o180-199i211-233o602-624i637-659o715-737i739-761o	GO:0010541|acropetal auxin transport;GO:0010540|basipetal auxin transport	GO:0005524|ATP binding;GO:0042626|ATPase activity, coupled to transmembrane movement of substances;GO:0010329|auxin efflux transmembrane transporter activity	GO:0016021|integral to membrane;GO:0005886|plasma membrane	K05658|ABCB1; ATP-binding cassette, subfamily B (MDR/TAP), member 1 [EC:3.6.3.44]	map02010|ABC transporters;map05206|MicroRNAs in cancer;map04976|Bile secretion
c94342_g4	42.9952	35.8481	36.4132	34.5383	gi|349730468|emb|FQ383103.1|	875	0	Vitis vinifera clone SS0ABG31YI04	gi|225439930|ref|XP_002280272.1|	1108	2e-143	PREDICTED: syntaxin-71 [Vitis vinifera]	sp|Q9SF29|SYP71_ARATH	359	E:6e-117	RecName: Full=Syntaxin-71;^Eukaryota; Viridiplantae; Streptophyta; Embryophyta; Tracheophyta; Spermatophyta; Magnoliophyta; eudicotyledons; core eudicotyledons; rosids; malvids; Brassicales; Brassicaceae; Camelineae; Arabidopsis	sp|Q9SF29|SYP71_ARATH	445	E:4e-157	RecName: Full=Syntaxin-71;^Eukaryota; Viridiplantae; Streptophyta; Embryophyta; Tracheophyta; Spermatophyta; Magnoliophyta; eudicotyledons; core eudicotyledons; rosids; malvids; Brassicales; Brassicaceae; Camelineae; Arabidopsis	PF05739.14	SNARE	SNARE domain	NOG71047	Protein involved in intracellular protein transport	.	c94342_g4|m.14365	1242-2039[-]	.	ExpAA=20.95^PredHel=1^Topology=o244-263i	GO:0006612|protein targeting to membrane	GO:0008565|protein transporter activity	GO:0005783|endoplasmic reticulum;GO:0016021|integral to membrane;GO:0005886|plasma membrane;GO:0009506|plasmodesma	K08506|SYP7; syntaxin of plants SYP7	map04130|SNARE interactions in vesicular transport
c92554_g2	7.545	8.44164	7.09085	10.2319	gi|590584330|ref|XM_007015087.1|	580	0	Theobroma cacao Hexokinase-like 1 (TCM_040795) mRNA, complete cds	gi|225436573|ref|XP_002274759.1|	1985	0	PREDICTED: hexokinase-3 isoform X1 [Vitis vinifera]	sp|Q9LPS1|HXK3_ARATH	567	E:0	RecName: Full=Hexokinase-3;^Eukaryota; Viridiplantae; Streptophyta; Embryophyta; Tracheophyta; Spermatophyta; Magnoliophyta; eudicotyledons; core eudicotyledons; rosids; malvids; Brassicales; Brassicaceae; Camelineae; Arabidopsis	sp|Q9LPS1|HXK3_ARATH	693	E:0	RecName: Full=Hexokinase-3;^Eukaryota; Viridiplantae; Streptophyta; Embryophyta; Tracheophyta; Spermatophyta; Magnoliophyta; eudicotyledons; core eudicotyledons; rosids; malvids; Brassicales; Brassicaceae; Camelineae; Arabidopsis	PF00349.16	Hexokinase_1	Hexokinase	COG5026	Hexokinase	.	c92554_g2|m.14406	2-1744[+]	.	ExpAA=21.03^PredHel=1^Topology=i60-81o	GO:0006096|glycolysis;GO:0009409|response to cold;GO:0009651|response to salt stress;GO:0080147|root hair cell development	GO:0005524|ATP binding;GO:0004396|hexokinase activity	GO:0031307|integral to mitochondrial outer membrane;GO:0009536|plastid	K00844|HK; hexokinase [EC:2.7.1.1]	map04066|HIF-1 signaling pathway;map01200|Carbon metabolism;map00010|Glycolysis / Gluconeogenesis;map00500|Starch and sucrose metabolism;map04930|Type II diabetes mellitus;map00524|Butirosin and neomycin biosynthesis;map00521|Streptomycin biosynthesis;map00520|Amino sugar and nucleotide sugar metabolism;map04973|Carbohydrate digestion and absorption;map05230|Central carbon metabolism in cancer;ma…
c111341_g1	0.297407	0.0970521	0	0	gi|147796331|emb|AM472754.2|	176	3e-86	Vitis vinifera contig VV78X118116.13, whole genome shotgun sequence	gi|225463358|ref|XP_002271185.1|	449	1e-48	PREDICTED: ABC transporter B family member 9-like isoform X1 [Vitis vinifera]	sp|Q9M0M2|AB9B_ARATH	110	E:2e-26	RecName: Full=ABC transporter B family member 9;^Eukaryota; Viridiplantae; Streptophyta; Embryophyta; Tracheophyta; Spermatophyta; Magnoliophyta; eudicotyledons; core eudicotyledons; rosids; malvids; Brassicales; Brassicaceae; Camelineae; Arabidopsis	sp|Q9M0M2|AB9B_ARATH	110	E:2e-27	RecName: Full=ABC transporter B family member 9;^Eukaryota; Viridiplantae; Streptophyta; Embryophyta; Tracheophyta; Spermatophyta; Magnoliophyta; eudicotyledons; core eudicotyledons; rosids; malvids; Brassicales; Brassicaceae; Camelineae; Arabidopsis	PF00664.18	ABC_membrane	ABC transporter transmembrane region	COG1132	ABC-type multidrug transport system, ATPase and permease components	.	c111341_g1|m.14576	2-319[-]	.	ExpAA=43.12^PredHel=2^Topology=o37-59i80-102o	GO:0006200|ATP catabolic process	GO:0005524|ATP binding;GO:0042626|ATPase activity, coupled to transmembrane movement of substances	GO:0016021|integral to membrane	K05658|ABCB1; ATP-binding cassette, subfamily B (MDR/TAP), member 1 [EC:3.6.3.44]	map02010|ABC transporters;map05206|MicroRNAs in cancer;map04976|Bile secretion
c91168_g2	7.11986	19.6918	16.4511	7.30335	gi|349731511|emb|FQ394632.1|	389	0	Vitis vinifera clone SS0AFA1YK12	gi|67423358|dbj|BAD99525.1|	703	8e-89	glutamine synthetase [Camellia sinensis]	sp|P51118|GLNA1_VITVI	273	E:2e-89	RecName: Full=Glutamine synthetase cytosolic isozyme 1;^Eukaryota; Viridiplantae; Streptophyta; Embryophyta; Tracheophyta; Spermatophyta; Magnoliophyta; eudicotyledons; core eudicotyledons; rosids; Vitales; Vitaceae; Vitis	sp|P51118|GLNA1_VITVI	316	E:4e-106	RecName: Full=Glutamine synthetase cytosolic isozyme 1;^Eukaryota; Viridiplantae; Streptophyta; Embryophyta; Tracheophyta; Spermatophyta; Magnoliophyta; eudicotyledons; core eudicotyledons; rosids; Vitales; Vitaceae; Vitis	PF03951.14	Gln-synt_N	Glutamine synthetase, beta-Grasp domain	COG0174	Glutamine synthetase	.	c91168_g2|m.14853	3-623[+]	.	ExpAA=21.90^PredHel=1^Topology=i21-43o	GO:0006542|glutamine biosynthetic process	GO:0005524|ATP binding;GO:0004356|glutamate-ammonia ligase activity	GO:0005737|cytoplasm	K01915|glnA, GLUL; glutamine synthetase [EC:6.3.1.2]	map00630|Glyoxylate and dicarboxylate metabolism;map00220|Arginine biosynthesis;map01230|Biosynthesis of amino acids;map00250|Alanine, aspartate and glutamate metabolism;map04724|Glutamatergic synapse;map04727|GABAergic synapse;map02020|Two-component system;map01100|Metabolic pathways;map01120|Microbial metabolism in diverse environments;map00910|Nitrogen metabolism
c97553_g2	13.7419	1.08264	4.06264	1.942	gi|566188183|ref|XM_006379281.1|	498	0	Populus trichocarpa hypothetical protein (POPTR_0009s15590g) mRNA, complete cds	gi|225436114|ref|XP_002278363.1|	2041	0	PREDICTED: lysosomal beta glucosidase-like [Vitis vinifera]	sp|Q23892|GLUA_DICDI	197	E:6e-54	RecName: Full=Lysosomal beta glucosidase;^Eukaryota; Amoebozoa; Mycetozoa; Dictyosteliida; Dictyostelium	sp|Q23892|GLUA_DICDI	197	E:3e-54	RecName: Full=Lysosomal beta glucosidase;^Eukaryota; Amoebozoa; Mycetozoa; Dictyosteliida; Dictyostelium	PF00933.16	Glyco_hydro_3	Glycosyl hydrolase family 3 N terminal domain	COG1472	Beta-glucosidase-related glycosidases	.	c97553_g2|m.15117	102-1337[+]	sigP:1^20^0.922^YES	.	GO:0005975|carbohydrate metabolic process	GO:0008422|beta-glucosidase activity	GO:0005615|extracellular space;GO:0005764|lysosome	K05349|bglX; beta-glucosidase [EC:3.2.1.21]	map01110|Biosynthesis of secondary metabolites;map01100|Metabolic pathways;map00940|Phenylpropanoid biosynthesis;map00460|Cyanoamino acid metabolism;map00500|Starch and sucrose metabolism
c61606_g1	0.0350776	0.137362	0.0355688	0.429433	gi|326505027|dbj|AK371703.1|	585	0	Hordeum vulgare subsp. vulgare mRNA for predicted protein, complete cds, clone: NIASHv2140E20	gi|326505028|dbj|BAK02901.1|	652	1e-75	predicted protein [Hordeum vulgare subsp. vulgare]	sp|Q9LF79|ACA8_ARATH	155	E:3e-41	RecName: Full=Calcium-transporting ATPase 8, plasma membrane-type;^Eukaryota; Viridiplantae; Streptophyta; Embryophyta; Tracheophyta; Spermatophyta; Magnoliophyta; eudicotyledons; core eudicotyledons; rosids; malvids; Brassicales; Brassicaceae; Camelineae; Arabidopsis	sp|Q9LF79|ACA8_ARATH	176	E:5e-50	RecName: Full=Calcium-transporting ATPase 8, plasma membrane-type;^Eukaryota; Viridiplantae; Streptophyta; Embryophyta; Tracheophyta; Spermatophyta; Magnoliophyta; eudicotyledons; core eudicotyledons; rosids; malvids; Brassicales; Brassicaceae; Camelineae; Arabidopsis	PF00689.16	Cation_ATPase_C	Cation transporting ATPase, C-terminus	COG0474	Cation transport ATPase	.	c61606_g1|m.15170	2-412[+]	.	ExpAA=43.34^PredHel=2^Topology=o53-72i85-107o	GO:0006754|ATP biosynthetic process;GO:0009624|response to nematode	GO:0005524|ATP binding;GO:0005388|calcium-transporting ATPase activity;GO:0046872|metal ion binding;GO:0043621|protein self-association	GO:0016021|integral to membrane;GO:0005886|plasma membrane;GO:0009506|plasmodesma	K01537|E3.6.3.8; Ca2+-transporting ATPase [EC:3.6.3.8]	map04742|Taste transduction;map00230|Purine metabolism
c93744_g2	6.13686	18.0236	10.4105	25.8701	gi|571459600|ref|XM_006581396.1|	187	3e-92	PREDICTED: Glycine max NADP-dependent malic enzyme-like (LOC100801564), transcript variant X4, mRNA	gi|149392611|gb|ABR26108.1|	572	2e-71	NADP-dependent malic enzyme, partial [Oryza sativa Indica Group]	sp|P51615|MAOX_VITVI	229	E:1e-69	RecName: Full=NADP-dependent malic enzyme;^Eukaryota; Viridiplantae; Streptophyta; Embryophyta; Tracheophyta; Spermatophyta; Magnoliophyta; eudicotyledons; core eudicotyledons; rosids; Vitales; Vitaceae; Vitis	sp|P51615|MAOX_VITVI	229	E:3e-71	RecName: Full=NADP-dependent malic enzyme;^Eukaryota; Viridiplantae; Streptophyta; Embryophyta; Tracheophyta; Spermatophyta; Magnoliophyta; eudicotyledons; core eudicotyledons; rosids; Vitales; Vitaceae; Vitis	PF03949.10	Malic_M	Malic enzyme, NAD binding domain	COG0281	Malic enzyme	.	c93744_g2|m.15221	259-627[-]	.	ExpAA=19.80^PredHel=1^Topology=o15-37i	GO:0006108|malate metabolic process	GO:0004473|malate dehydrogenase (oxaloacetate-decarboxylating) (NADP+) activity;GO:0016619|malate dehydrogenase (oxaloacetate-decarboxylating) activity;GO:0046872|metal ion binding;GO:0051287|NAD binding	GO:0005737|cytoplasm	K00029|E1.1.1.40, maeB; malate dehydrogenase (oxaloacetate-decarboxylating)(NADP+) [EC:1.1.1.40]	map00620|Pyruvate metabolism;map01120|Microbial metabolism in diverse environments;map01100|Metabolic pathways;map00710|Carbon fixation in photosynthetic organisms;map01200|Carbon metabolism
c70531_g1	124.133	315.443	245.819	267.695	gi|349720172|emb|FQ392900.1|	739	0	Vitis vinifera clone SS0AFA3YL05	gi|225461287|ref|XP_002284361.1|	1030	2e-136	PREDICTED: cytochrome b6-f complex iron-sulfur subunit 1, chloroplastic [Vitis vinifera]	sp|Q69S39|UCRIA_ORYSJ	329	E:1e-109	RecName: Full=Cytochrome b6-f complex iron-sulfur subunit, chloroplastic;^Eukaryota; Viridiplantae; Streptophyta; Embryophyta; Tracheophyta; Spermatophyta; Magnoliophyta; Liliopsida; Poales; Poaceae; BEP clade; Ehrhartoideae; Oryzeae; Oryza	sp|Q69S39|UCRIA_ORYSJ	354	E:1e-122	RecName: Full=Cytochrome b6-f complex iron-sulfur subunit, chloroplastic;^Eukaryota; Viridiplantae; Streptophyta; Embryophyta; Tracheophyta; Spermatophyta; Magnoliophyta; Liliopsida; Poales; Poaceae; BEP clade; Ehrhartoideae; Oryzeae; Oryza	PF08802.5	CytB6-F_Fe-S	Cytochrome B6-F complex Fe-S subunit	COG0723	Rieske Fe-S protein	.	c70531_g1|m.15335	366-1052[-]	.	ExpAA=25.72^PredHel=1^Topology=i70-92o	GO:0042742|defense response to bacterium;GO:0022900|electron transport chain;GO:0010196|nonphotochemical quenching;GO:0015979|photosynthesis;GO:0080167|response to karrikin	GO:0051537|2 iron, 2 sulfur cluster binding;GO:0045158|electron transporter, transferring electrons within cytochrome b6/f complex of photosystem II activity;GO:0046872|metal ion binding;GO:0009496|plastoquinol--plastocyanin reductase activity;GO:0008121|ubiquinol-cytochrome-c reductase activity	GO:0009941|chloroplast envelope;GO:0009535|chloroplast thylakoid membrane;GO:0016021|integral to membrane;GO:0005886|plasma membrane	K02636|petC; cytochrome b6-f complex iron-sulfur subunit [EC:1.10.9.1]	map01100|Metabolic pathways;map00195|Photosynthesis
c83842_g1	41.3162	43.9806	44.8021	38.141	gi|349717425|emb|FQ397425.1|	453	0	Vitis vinifera clone SS0AEB6YN10	gi|731412739|ref|XP_010658474.1|	774	1e-96	PREDICTED: probable signal peptidase complex subunit 2 [Vitis vinifera]	sp|P58684|SPCS2_ARATH	273	E:1e-86	RecName: Full=Probable signal peptidase complex subunit 2;^Eukaryota; Viridiplantae; Streptophyta; Embryophyta; Tracheophyta; Spermatophyta; Magnoliophyta; eudicotyledons; core eudicotyledons; rosids; malvids; Brassicales; Brassicaceae; Camelineae; Arabidopsis	sp|P58684|SPCS2_ARATH	298	E:1e-101	RecName: Full=Probable signal peptidase complex subunit 2;^Eukaryota; Viridiplantae; Streptophyta; Embryophyta; Tracheophyta; Spermatophyta; Magnoliophyta; eudicotyledons; core eudicotyledons; rosids; malvids; Brassicales; Brassicaceae; Camelineae; Arabidopsis	PF06703.6	SPC25	Microsomal signal peptidase 25 kDa subunit (SPC25)	NOG150008	Signal peptidase complex component	.	c83842_g1|m.15402	293-889[+]	.	ExpAA=40.96^PredHel=2^Topology=i56-75o85-104i	GO:0006508|proteolysis;GO:0006465|signal peptide processing	GO:0008233|peptidase activity	GO:0005783|endoplasmic reticulum;GO:0016021|integral to membrane;GO:0005787|signal peptidase complex	K12947|SPCS2, SPC2; signal peptidase complex subunit 2 [EC:3.4.-.-]	map03060|Protein export
c100351_g1	72.3326	29.6293	37.0311	22.9802	gi|349723991|emb|FQ382254.1|	962	0	Vitis vinifera clone SS0ABG64YM15	gi|225458753|ref|XP_002285066.1|	2044	0	PREDICTED: isoflavone 3'-hydroxylase-like [Vitis vinifera]	sp|Q9FG65|C81D1_ARATH	416	E:5e-136	RecName: Full=Cytochrome P450 81D1;^Eukaryota; Viridiplantae; Streptophyta; Embryophyta; Tracheophyta; Spermatophyta; Magnoliophyta; eudicotyledons; core eudicotyledons; rosids; malvids; Brassicales; Brassicaceae; Camelineae; Arabidopsis	sp|O65790|C81F1_ARATH	446	E:5e-150	RecName: Full=Cytochrome P450 81F1;^Eukaryota; Viridiplantae; Streptophyta; Embryophyta; Tracheophyta; Spermatophyta; Magnoliophyta; eudicotyledons; core eudicotyledons; rosids; malvids; Brassicales; Brassicaceae; Camelineae; Arabidopsis	PF00067.17	p450	Cytochrome P450	COG2124	Cytochrome P450	.	c100351_g1|m.15426	373-1899[-]	.	ExpAA=25.60^PredHel=1^Topology=i5-22o	GO:0042343|indole glucosinolate metabolic process	GO:0009055|electron carrier activity;GO:0020037|heme binding;GO:0005506|iron ion binding;GO:0004497|monooxygenase activity;GO:0016705|oxidoreductase activity, acting on paired donors, with incorporation or reduction of molecular oxygen	GO:0005783|endoplasmic reticulum;GO:0016021|integral to membrane	K00517|E1.14.-.-	map00945|Stilbenoid, diarylheptanoid and gingerol biosynthesis;map00624|Polycyclic aromatic hydrocarbon degradation;map00627|Aminobenzoate degradation;map01110|Biosynthesis of secondary metabolites;map00363|Bisphenol degradation;map01100|Metabolic pathways;map01120|Microbial metabolism in diverse environments;map00903|Limonene and pinene degradation
c94845_g2	5.04865	2.97561	0.692156	1.43218	gi|147783383|emb|AM479359.2|	983	0	Vitis vinifera contig VV78X004046.5, whole genome shotgun sequence	gi|225438898|ref|XP_002283886.1|	2930	0	PREDICTED: probable indole-3-acetic acid-amido synthetase GH3.1 [Vitis vinifera]	sp|O82333|GH31_ARATH	931	E:0	RecName: Full=Probable indole-3-acetic acid-amido synthetase GH3.1;^Eukaryota; Viridiplantae; Streptophyta; Embryophyta; Tracheophyta; Spermatophyta; Magnoliophyta; eudicotyledons; core eudicotyledons; rosids; malvids; Brassicales; Brassicaceae; Camelineae; Arabidopsis	sp|O82333|GH31_ARATH	972	E:0	RecName: Full=Probable indole-3-acetic acid-amido synthetase GH3.1;^Eukaryota; Viridiplantae; Streptophyta; Embryophyta; Tracheophyta; Spermatophyta; Magnoliophyta; eudicotyledons; core eudicotyledons; rosids; malvids; Brassicales; Brassicaceae; Camelineae; Arabidopsis	PF03321.8	GH3	GH3 auxin-responsive promoter	NOG86848	Protein involved in response to auxin stimulus	.	c94845_g2|m.15790	52-1881[-]	sigP:1^17^0.767^YES	.	GO:0009733|response to auxin stimulus;GO:0009416|response to light stimulus;GO:0032940|secretion by cell	GO:0016874|ligase activity	GO:0016023|cytoplasmic membrane-bounded vesicle;GO:0009536|plastid	K14487|GH3; auxin responsive GH3 gene family	map04075|Plant hormone signal transduction
c22146_g2	0	0	0	0	gi|147796331|emb|AM472754.2|	198	1e-98	Vitis vinifera contig VV78X118116.13, whole genome shotgun sequence	gi|297740622|emb|CBI30804.3|	487	2e-54	unnamed protein product [Vitis vinifera]	sp|Q9M0M2|AB9B_ARATH	176	E:3e-50	RecName: Full=ABC transporter B family member 9;^Eukaryota; Viridiplantae; Streptophyta; Embryophyta; Tracheophyta; Spermatophyta; Magnoliophyta; eudicotyledons; core eudicotyledons; rosids; malvids; Brassicales; Brassicaceae; Camelineae; Arabidopsis`sp|Q9M0M2|AB9B_ARATH	sp|Q9M0M2|AB9B_ARATH	176	E:3e-50	RecName: Full=ABC transporter B family member 9;^Eukaryota; Viridiplantae; Streptophyta; Embryophyta; Tracheophyta; Spermatophyta; Magnoliophyta; eudicotyledons; core eudicotyledons; rosids; malvids; Brassicales; Brassicaceae; Camelineae; Arabidopsis`sp|Q9M0M2|AB9B_ARATH	PF00005.22	ABC_tran	ABC transporter	COG1132	ABC-type multidrug transport system, ATPase and permease components	.	c22146_g2|m.16271	1-312[+]	sigP:1^17^0.565^YES	.	GO:0006200|ATP catabolic process	GO:0005524|ATP binding;GO:0042626|ATPase activity, coupled to transmembrane movement of substances	GO:0016021|integral to membrane	K05658|ABCB1; ATP-binding cassette, subfamily B (MDR/TAP), member 1 [EC:3.6.3.44]	map02010|ABC transporters;map05206|MicroRNAs in cancer;map04976|Bile secretion
c89788_g1	48.1069	43.1976	16.5497	14.7377	gi|349714968|emb|FQ386857.1|	596	0	Vitis vinifera clone SS0AEB28YI09	gi|225467969|ref|XP_002269096.1|	1035	1e-138	PREDICTED: very-long-chain (3R)-3-hydroxyacyl-CoA dehydratase PASTICCINO 2 [Vitis vinifera]	sp|Q8VZB2|PAS2_ARATH	333	E:1e-112	RecName: Full=Very-long-chain (3R)-3-hydroxyacyl-[acyl-carrier protein] dehydratase PASTICCINO 2;^Eukaryota; Viridiplantae; Streptophyta; Embryophyta; Tracheophyta; Spermatophyta; Magnoliophyta; eudicotyledons; core eudicotyledons; rosids; malvids; Brassicales; Brassicaceae; Camelineae; Arabidopsis	sp|Q8VZB2|PAS2_ARATH	356	E:1e-123	RecName: Full=Very-long-chain (3R)-3-hydroxyacyl-[acyl-carrier protein] dehydratase PASTICCINO 2;^Eukaryota; Viridiplantae; Streptophyta; Embryophyta; Tracheophyta; Spermatophyta; Magnoliophyta; eudicotyledons; core eudicotyledons; rosids; malvids; Brassicales; Brassicaceae; Camelineae; Arabidopsis	PF04387.9	PTPLA	Protein tyrosine phosphatase-like protein, PTPLA	COG5198	Protein tyrosine phosphatase-like protein (contains Pro instead of catalytic Arg)	.	c89788_g1|m.16417	279-941[+]	.	ExpAA=89.86^PredHel=4^Topology=i12-34o99-121i142-164o184-203i	GO:0006633|fatty acid biosynthetic process;GO:0007275|multicellular organismal development	GO:0016829|lyase activity	GO:0005789|endoplasmic reticulum membrane;GO:0016021|integral to membrane;GO:0005634|nucleus	K10703|PHS1, PAS2; very-long-chain (3R)-3-hydroxyacyl-CoA dehydratase [EC:4.2.1.134]	map00062|Fatty acid elongation;map01212|Fatty acid metabolism;map01110|Biosynthesis of secondary metabolites;map01040|Biosynthesis of unsaturated fatty acids
c86612_g1	2.63699	1.9627	3.82773	2.76395	gi|595864108|ref|XM_007211651.1|	361	0	Prunus persica hypothetical protein (PRUPE_ppa009339mg) mRNA, complete cds	gi|225468421|ref|XP_002263680.1|	1337	0	PREDICTED: 3-deoxy-manno-octulosonate cytidylyltransferase, mitochondrial [Vitis vinifera]	sp|Q6MD00|KDSB_PARUW	238	E:9e-74	RecName: Full=3-deoxy-manno-octulosonate cytidylyltransferase;^Bacteria; Chlamydiae; Chlamydiales; Parachlamydiaceae; Candidatus Protochlamydia	sp|Q6MD00|KDSB_PARUW	239	E:4e-76	RecName: Full=3-deoxy-manno-octulosonate cytidylyltransferase;^Bacteria; Chlamydiae; Chlamydiales; Parachlamydiaceae; Candidatus Protochlamydia	PF02348.14	CTP_transf_3	Cytidylyltransferase	COG1212	CMP-2-keto-3-deoxyoctulosonic acid synthetase	.	c86612_g1|m.16770	302-1189[-]	.	ExpAA=20.49^PredHel=1^Topology=o20-40i	GO:0033468|CMP-keto-3-deoxy-D-manno-octulosonic acid biosynthetic process;GO:0009103|lipopolysaccharide biosynthetic process	GO:0008690|3-deoxy-manno-octulosonate cytidylyltransferase activity	GO:0005737|cytoplasm	K00979|kdsB; 3-deoxy-manno-octulosonate cytidylyltransferase (CMP-KDO synthetase) [EC:2.7.7.38]	map00540|Lipopolysaccharide biosynthesis;map01100|Metabolic pathways
c79914_g3	0.211559	0.502989	0.0612919	0.0924994	gi|147852118|emb|AM428538.2|	469	0	Vitis vinifera contig VV78X176556.9, whole genome shotgun sequence	gi|297745311|emb|CBI40391.3|	1115	1e-147	unnamed protein product [Vitis vinifera]	sp|O23066|C86A2_ARATH	369	E:3e-123	RecName: Full=Cytochrome P450 86A2;^Eukaryota; Viridiplantae; Streptophyta; Embryophyta; Tracheophyta; Spermatophyta; Magnoliophyta; eudicotyledons; core eudicotyledons; rosids; malvids; Brassicales; Brassicaceae; Camelineae; Arabidopsis	sp|O23066|C86A2_ARATH	369	E:5e-124	RecName: Full=Cytochrome P450 86A2;^Eukaryota; Viridiplantae; Streptophyta; Embryophyta; Tracheophyta; Spermatophyta; Magnoliophyta; eudicotyledons; core eudicotyledons; rosids; malvids; Brassicales; Brassicaceae; Camelineae; Arabidopsis	PF00067.17	p450	Cytochrome P450	COG2124	Cytochrome P450	.	c79914_g3|m.16808	151-801[+]	.	ExpAA=20.02^PredHel=1^Topology=o4-23i	GO:0006631|fatty acid metabolic process	GO:0018685|alkane 1-monooxygenase activity;GO:0009055|electron carrier activity;GO:0020037|heme binding;GO:0005506|iron ion binding	GO:0016021|integral to membrane	K15398|CYP86A4S; fatty acid omega-hydroxylase [EC:1.14.-.-]	map01100|Metabolic pathways;map00073|Cutin, suberine and wax biosynthesis
c91941_g1	61.1336	59.5033	59.5318	54.6994	gi|349709602|emb|FQ390753.1|	653	0	Vitis vinifera clone SS0AEB16YM15	gi|297742924|emb|CBI35791.3|	1166	2e-154	unnamed protein product [Vitis vinifera]	sp|Q9SHI7|UBC34_ARATH	348	E:2e-115	RecName: Full=Ubiquitin-conjugating enzyme E2 34;^Eukaryota; Viridiplantae; Streptophyta; Embryophyta; Tracheophyta; Spermatophyta; Magnoliophyta; eudicotyledons; core eudicotyledons; rosids; malvids; Brassicales; Brassicaceae; Camelineae; Arabidopsis	sp|Q9SHI7|UBC34_ARATH	370	E:2e-128	RecName: Full=Ubiquitin-conjugating enzyme E2 34;^Eukaryota; Viridiplantae; Streptophyta; Embryophyta; Tracheophyta; Spermatophyta; Magnoliophyta; eudicotyledons; core eudicotyledons; rosids; malvids; Brassicales; Brassicaceae; Camelineae; Arabidopsis	PF00179.21	UQ_con	Ubiquitin-conjugating enzyme	COG5078	Ubiquitin-protein ligase	.	c91941_g1|m.17320	459-1175[-]	.	ExpAA=22.22^PredHel=1^Topology=i214-236o	GO:0006511|ubiquitin-dependent protein catabolic process	GO:0005524|ATP binding;GO:0004842|ubiquitin-protein ligase activity	GO:0016021|integral to membrane	K04554|UBE2J2, NCUBE2, UBC6; ubiquitin-conjugating enzyme E2 J2 [EC:2.3.2.23]	map04141|Protein processing in endoplasmic reticulum;map05012|Parkinson's disease;map04120|Ubiquitin mediated proteolysis
c98797_g1	6.82087	4.48729	3.39179	3.30117	gi|147821805|emb|AM467689.2|	1086	0	Vitis vinifera contig VV78X207576.2, whole genome shotgun sequence	gi|147821807|emb|CAN61664.1|	2895	0	hypothetical protein VITISV_037830 [Vitis vinifera]	sp|Q9LK90|ALA8_ARATH	906	E:0	RecName: Full=Putative phospholipid-transporting ATPase 8;^Eukaryota; Viridiplantae; Streptophyta; Embryophyta; Tracheophyta; Spermatophyta; Magnoliophyta; eudicotyledons; core eudicotyledons; rosids; malvids; Brassicales; Brassicaceae; Camelineae; Arabidopsis`sp|Q9LK90|ALA8_ARATH	sp|Q9LK90|ALA8_ARATH	972	E:0	RecName: Full=Putative phospholipid-transporting ATPase 8;^Eukaryota; Viridiplantae; Streptophyta; Embryophyta; Tracheophyta; Spermatophyta; Magnoliophyta; eudicotyledons; core eudicotyledons; rosids; malvids; Brassicales; Brassicaceae; Camelineae; Arabidopsis	PF00122.15	E1-E2_ATPase	E1-E2 ATPase	COG0474	Cation transport ATPase	.	c98797_g1|m.17376	2054-3961[-]	.	ExpAA=77.22^PredHel=4^Topology=i84-101o106-125i303-325o357-379i	GO:0006812|cation transport	GO:0005524|ATP binding;GO:0015662|ATPase activity, coupled to transmembrane movement of ions, phosphorylative mechanism;GO:0000287|magnesium ion binding;GO:0004012|phospholipid-translocating ATPase activity	GO:0016021|integral to membrane	K01530|E3.6.3.1; phospholipid-translocating ATPase [EC:3.6.3.1]	map04742|Taste transduction;map00230|Purine metabolism
c98797_g1	6.82087	4.48729	3.39179	3.30117	gi|147821805|emb|AM467689.2|	1086	0	Vitis vinifera contig VV78X207576.2, whole genome shotgun sequence	gi|147821807|emb|CAN61664.1|	2895	0	hypothetical protein VITISV_037830 [Vitis vinifera]	sp|Q9LK90|ALA8_ARATH	906	E:0	RecName: Full=Putative phospholipid-transporting ATPase 8;^Eukaryota; Viridiplantae; Streptophyta; Embryophyta; Tracheophyta; Spermatophyta; Magnoliophyta; eudicotyledons; core eudicotyledons; rosids; malvids; Brassicales; Brassicaceae; Camelineae; Arabidopsis`sp|Q9LK90|ALA8_ARATH	sp|Q9LK90|ALA8_ARATH	747	E:0	RecName: Full=Putative phospholipid-transporting ATPase 8;^Eukaryota; Viridiplantae; Streptophyta; Embryophyta; Tracheophyta; Spermatophyta; Magnoliophyta; eudicotyledons; core eudicotyledons; rosids; malvids; Brassicales; Brassicaceae; Camelineae; Arabidopsis	PF12710.2	HAD	haloacid dehalogenase-like hydrolase	COG0474	Cation transport ATPase	.	c98797_g1|m.17377	105-1637[-]	.	ExpAA=148.22^PredHel=7^Topology=o5-27i242-259o274-294i324-343o363-385i392-414o429-451i	GO:0006812|cation transport	GO:0005524|ATP binding;GO:0015662|ATPase activity, coupled to transmembrane movement of ions, phosphorylative mechanism;GO:0000287|magnesium ion binding;GO:0004012|phospholipid-translocating ATPase activity	GO:0016021|integral to membrane	K01530|E3.6.3.1; phospholipid-translocating ATPase [EC:3.6.3.1]	map04742|Taste transduction;map00230|Purine metabolism
c99759_g1	12.0204	11.31	5.64754	5.4802	gi|590690963|ref|XM_007043590.1|	1826	0	Theobroma cacao Aminophospholipid ATPase isoform 2 (TCM_008159) mRNA, complete cds	gi|225446426|ref|XP_002276115.1|	5504	0	PREDICTED: phospholipid-transporting ATPase 2 isoform X1 [Vitis vinifera]	sp|P98205|ALA2_ARATH	1935	E:0	RecName: Full=Phospholipid-transporting ATPase 2;^Eukaryota; Viridiplantae; Streptophyta; Embryophyta; Tracheophyta; Spermatophyta; Magnoliophyta; eudicotyledons; core eudicotyledons; rosids; malvids; Brassicales; Brassicaceae; Camelineae; Arabidopsis	sp|P98205|ALA2_ARATH	2003	E:0	RecName: Full=Phospholipid-transporting ATPase 2;^Eukaryota; Viridiplantae; Streptophyta; Embryophyta; Tracheophyta; Spermatophyta; Magnoliophyta; eudicotyledons; core eudicotyledons; rosids; malvids; Brassicales; Brassicaceae; Camelineae; Arabidopsis	PF00122.15	E1-E2_ATPase	E1-E2 ATPase	COG0474	Cation transport ATPase	.	c99759_g1|m.17391	248-3565[-]	.	ExpAA=166.93^PredHel=8^Topology=i48-70o268-290i812-834o844-861i891-913o923-945i958-980o990-1012i	GO:0006812|cation transport	GO:0005524|ATP binding;GO:0015662|ATPase activity, coupled to transmembrane movement of ions, phosphorylative mechanism;GO:0000287|magnesium ion binding;GO:0004012|phospholipid-translocating ATPase activity	GO:0005789|endoplasmic reticulum membrane;GO:0016021|integral to membrane;GO:0031902|late endosome membrane	K01530|E3.6.3.1; phospholipid-translocating ATPase [EC:3.6.3.1]	map04742|Taste transduction;map00230|Purine metabolism
c79014_g2	0	0	0	0	gi|398406207|ref|XM_003854522.1|	263	1e-134	Mycosphaerella graminicola IPO323 hypothetical protein (MYCGRDRAFT_103595) mRNA, complete cds	gi|398406208|ref|XP_003854570.1|	362	7e-41	hypothetical protein MYCGRDRAFT_103595 [Zymoseptoria tritici IPO323]	sp|P00842|ATP9_NEUCR	102	E:5e-26	RecName: Full=ATP synthase subunit 9, mitochondrial;^Eukaryota; Fungi; Dikarya; Ascomycota; Pezizomycotina; Sordariomycetes; Sordariomycetidae; Sordariales; Sordariaceae; Neurospora	sp|P00842|ATP9_NEUCR	154	E:4e-47	RecName: Full=ATP synthase subunit 9, mitochondrial;^Eukaryota; Fungi; Dikarya; Ascomycota; Pezizomycotina; Sordariomycetes; Sordariomycetidae; Sordariales; Sordariaceae; Neurospora	PF00137.16	ATP-synt_C	ATP synthase subunit C	NOG242582	Protein involved in microtubule-based process	.	c79014_g2|m.17642	169-486[-]	.	ExpAA=45.08^PredHel=2^Topology=o42-64i77-99o	GO:0015991|ATP hydrolysis coupled proton transport;GO:0015986|ATP synthesis coupled proton transport	GO:0015078|hydrogen ion transmembrane transporter activity;GO:0008289|lipid binding	GO:0016021|integral to membrane;GO:0031966|mitochondrial membrane;GO:0045263|proton-transporting ATP synthase complex, coupling factor F(o)	K02128|ATPeF0C, ATP5G, ATP9; F-type H+-transporting ATPase subunit c	map00190|Oxidative phosphorylation;map05016|Huntington's disease;map05010|Alzheimer's disease;map01100|Metabolic pathways;map05012|Parkinson's disease
c81001_g1	40.4145	26.7823	42.6746	38.1373	gi|147783156|emb|AM483159.2|	2044	0	Vitis vinifera contig VV78X147478.6, whole genome shotgun sequence	gi|225440009|ref|XP_002276399.1|	5862	0	PREDICTED: ethylene-insensitive protein 2 [Vitis vinifera]	sp|Q9S814|EIN2_ARATH	1237	E:0	RecName: Full=Ethylene-insensitive protein 2;^Eukaryota; Viridiplantae; Streptophyta; Embryophyta; Tracheophyta; Spermatophyta; Magnoliophyta; eudicotyledons; core eudicotyledons; rosids; malvids; Brassicales; Brassicaceae; Camelineae; Arabidopsis	sp|Q9S814|EIN2_ARATH	1333	E:0	RecName: Full=Ethylene-insensitive protein 2;^Eukaryota; Viridiplantae; Streptophyta; Embryophyta; Tracheophyta; Spermatophyta; Magnoliophyta; eudicotyledons; core eudicotyledons; rosids; malvids; Brassicales; Brassicaceae; Camelineae; Arabidopsis	PF01566.13	Nramp	Natural resistance-associated macrophage protein	COG1914	Mn2+ and Fe2+ transporters of the NRAMP family	.	c81001_g1|m.17690	450-4391[-]	.	ExpAA=259.71^PredHel=12^Topology=o20-42i49-71o122-144i156-178o193-215i228-250o254-271i284-306o326-343i356-378o393-415i436-458o	GO:0009734|auxin mediated signaling pathway;GO:0009926|auxin polar transport;GO:0071281|cellular response to iron ion;GO:0009736|cytokinin mediated signaling pathway;GO:0052544|defense response by callose deposition in cell wall;GO:0042742|defense response to bacterium;GO:0050832|defense response to fungus;GO:0001736|establishment of planar polarity;GO:0009871|jasmonic acid and ethylene-dependent…	GO:0005215|transporter activity	GO:0016021|integral to membrane	K14513|EIN2; ethylene-insensitive protein 2	map04075|Plant hormone signal transduction
c81339_g1	7.49901	6.69322	6.1737	6.51978	gi|147863678|emb|AM472575.2|	261	5e-133	Vitis vinifera contig VV78X155305.6, whole genome shotgun sequence	gi|225442829|ref|XP_002281365.1|	2436	0	PREDICTED: cytochrome P450 734A1-like [Vitis vinifera]	sp|O48786|C734A_ARATH	696	E:0	RecName: Full=Cytochrome P450 734A1;^Eukaryota; Viridiplantae; Streptophyta; Embryophyta; Tracheophyta; Spermatophyta; Magnoliophyta; eudicotyledons; core eudicotyledons; rosids; malvids; Brassicales; Brassicaceae; Camelineae; Arabidopsis	sp|O48786|C734A_ARATH	700	E:0	RecName: Full=Cytochrome P450 734A1;^Eukaryota; Viridiplantae; Streptophyta; Embryophyta; Tracheophyta; Spermatophyta; Magnoliophyta; eudicotyledons; core eudicotyledons; rosids; malvids; Brassicales; Brassicaceae; Camelineae; Arabidopsis	PF00067.17	p450	Cytochrome P450	COG2124	Cytochrome P450	.	c81339_g1|m.17715	18-1682[-]	.	ExpAA=22.92^PredHel=1^Topology=i17-39o	GO:0010268|brassinosteroid homeostasis;GO:0016131|brassinosteroid metabolic process;GO:0040008|regulation of growth;GO:0009741|response to brassinosteroid stimulus;GO:0009416|response to light stimulus	GO:0009055|electron carrier activity;GO:0020037|heme binding;GO:0005506|iron ion binding;GO:0016705|oxidoreductase activity, acting on paired donors, with incorporation or reduction of molecular oxygen;GO:0008395|steroid hydroxylase activity	GO:0016021|integral to membrane	K15639|CYP734A1, BAS1; PHYB activation tagged suppressor 1 [EC:1.14.-.-]	map00905|Brassinosteroid biosynthesis
c98428_g1	0.734505	0.424904	1.35416	2.1288	gi|123719166|emb|AM461278.1|	796	0	Vitis vinifera contig VV78X218223.10, whole genome shotgun sequence	gi|225449945|ref|XP_002270669.1|	1912	0	PREDICTED: putative calcium-transporting ATPase 11, plasma membrane-type [Vitis vinifera]	sp|Q9M2L4|ACA11_ARATH	572	E:0	RecName: Full=Putative calcium-transporting ATPase 11, plasma membrane-type;^Eukaryota; Viridiplantae; Streptophyta; Embryophyta; Tracheophyta; Spermatophyta; Magnoliophyta; eudicotyledons; core eudicotyledons; rosids; malvids; Brassicales; Brassicaceae; Camelineae; Arabidopsis	sp|Q9M2L4|ACA11_ARATH	622	E:0	RecName: Full=Putative calcium-transporting ATPase 11, plasma membrane-type;^Eukaryota; Viridiplantae; Streptophyta; Embryophyta; Tracheophyta; Spermatophyta; Magnoliophyta; eudicotyledons; core eudicotyledons; rosids; malvids; Brassicales; Brassicaceae; Camelineae; Arabidopsis	PF12515.3	CaATP_NAI	Ca2+-ATPase N terminal autoinhibitory domain	COG0474	Cation transport ATPase	.	c98428_g1|m.17910	1-1272[-]	.	ExpAA=88.25^PredHel=4^Topology=o170-192i199-216o348-370i391-413o	GO:0055081|anion homeostasis;GO:0006754|ATP biosynthetic process;GO:0042742|defense response to bacterium;GO:0043069|negative regulation of programmed cell death	GO:0005524|ATP binding;GO:0005388|calcium-transporting ATPase activity;GO:0046872|metal ion binding	GO:0009507|chloroplast;GO:0005794|Golgi apparatus;GO:0016021|integral to membrane;GO:0009705|plant-type vacuole membrane;GO:0005886|plasma membrane	K01537|E3.6.3.8; Ca2+-transporting ATPase [EC:3.6.3.8]	map04742|Taste transduction;map00230|Purine metabolism
c90524_g1	131.825	126.142	146.519	172.626	gi|349708759|emb|FQ390508.1|	1144	0	Vitis vinifera clone SS0AEB17YI07	gi|147866537|emb|CAN81585.1|	2076	0	hypothetical protein VITISV_023191 [Vitis vinifera]	sp|Q56WD9|THIK2_ARATH	743	E:0	RecName: Full=3-ketoacyl-CoA thiolase 2, peroxisomal;^Eukaryota; Viridiplantae; Streptophyta; Embryophyta; Tracheophyta; Spermatophyta; Magnoliophyta; eudicotyledons; core eudicotyledons; rosids; malvids; Brassicales; Brassicaceae; Camelineae; Arabidopsis	sp|Q56WD9|THIK2_ARATH	810	E:0	RecName: Full=3-ketoacyl-CoA thiolase 2, peroxisomal;^Eukaryota; Viridiplantae; Streptophyta; Embryophyta; Tracheophyta; Spermatophyta; Magnoliophyta; eudicotyledons; core eudicotyledons; rosids; malvids; Brassicales; Brassicaceae; Camelineae; Arabidopsis	PF00108.18	Thiolase_N	Thiolase, N-terminal domain	COG0183	Acetyl-CoA acetyltransferase	.	c90524_g1|m.18001	1-1458[+]	.	ExpAA=28.37^PredHel=1^Topology=i2-21o	GO:0006635|fatty acid beta-oxidation;GO:0010111|glyoxysome organization;GO:0009695|jasmonic acid biosynthetic process;GO:0031408|oxylipin biosynthetic process;GO:0009789|positive regulation of abscisic acid mediated signaling pathway;GO:0009611|response to wounding	GO:0003988|acetyl-CoA C-acyltransferase activity	GO:0009507|chloroplast;GO:0009514|glyoxysome;GO:0005739|mitochondrion;GO:0005730|nucleolus;GO:0005777|peroxisome;GO:0005774|vacuolar membrane	K07513|ACAA1; acetyl-CoA acyltransferase 1 [EC:2.3.1.16]	map00280|Valine, leucine and isoleucine degradation;map01212|Fatty acid metabolism;map04146|Peroxisome;map00071|Fatty acid degradation;map00592|alpha-Linolenic acid metabolism;map03320|PPAR signaling pathway;map01110|Biosynthesis of secondary metabolites;map01100|Metabolic pathways;map01130|Biosynthesis of antibiotics;map01040|Biosynthesis of unsaturated fatty acids
c101522_g1	1.40063	1.73303	2.4657	1.58768	gi|147843338|emb|AM439030.2|	618	0	Vitis vinifera contig VV78X248489.12, whole genome shotgun sequence	gi|731404078|ref|XP_010655308.1|	1372	3e-177	PREDICTED: probable leucine-rich repeat receptor-like protein kinase At1g35710 [Vitis vinifera]	sp|O22476|BRI1_ARATH	155	E:3e-39	RecName: Full=Protein BRASSINOSTEROID INSENSITIVE 1;^Eukaryota; Viridiplantae; Streptophyta; Embryophyta; Tracheophyta; Spermatophyta; Magnoliophyta; eudicotyledons; core eudicotyledons; rosids; malvids; Brassicales; Brassicaceae; Camelineae; Arabidopsis`sp|O22476|BRI1_ARATH	sp|O22476|BRI1_ARATH	177	E:6e-47	RecName: Full=Protein BRASSINOSTEROID INSENSITIVE 1;^Eukaryota; Viridiplantae; Streptophyta; Embryophyta; Tracheophyta; Spermatophyta; Magnoliophyta; eudicotyledons; core eudicotyledons; rosids; malvids; Brassicales; Brassicaceae; Camelineae; Arabidopsis`sp|O22476|BRI1_ARATH	PF13855.1	LRR_8	Leucine rich repeat	COG0515	Serine/threonine protein kinase	.	c101522_g1|m.18072	2-1132[+]	.	ExpAA=24.93^PredHel=1^Topology=o320-342i	GO:0010268|brassinosteroid homeostasis;GO:0009742|brassinosteroid mediated signaling pathway;GO:0009729|detection of brassinosteroid stimulus;GO:0048366|leaf development;GO:0001578|microtubule bundle formation;GO:0060548|negative regulation of cell death;GO:0010584|pollen exine formation;GO:0009911|positive regulation of flower development;GO:1900140|regulation of seedling development;GO:0010224|…	GO:0005524|ATP binding;GO:0004903|growth hormone receptor activity;GO:0042803|protein homodimerization activity;GO:0004674|protein serine/threonine kinase activity;GO:0005496|steroid binding;GO:0004714|transmembrane receptor protein tyrosine kinase activity	GO:0005768|endosome;GO:0010008|endosome membrane;GO:0016021|integral to membrane;GO:0005886|plasma membrane;GO:0043234|protein complex	K13415|BRI1; protein brassinosteroid insensitive 1 [EC:2.7.10.1 2.7.11.1]	map04075|Plant hormone signal transduction
c59227_g1	14.7628	30.3304	15.2286	10.5792	gi|147844238|emb|AM439754.2|	157	2e-75	Vitis vinifera contig VV78X189698.7, whole genome shotgun sequence	gi|225424301|ref|XP_002284666.1|	873	5e-115	PREDICTED: uncharacterized protein LOC100259429 [Vitis vinifera]	sp|Q3AYG7|NDHL_SYNS9	47.8	E:8e-06	RecName: Full=NAD(P)H-quinone oxidoreductase subunit L;^Bacteria; Cyanobacteria; Chroococcales; Synechococcus	sp|Q3AYG7|NDHL_SYNS9	50.8	E:1e-07	RecName: Full=NAD(P)H-quinone oxidoreductase subunit L;^Bacteria; Cyanobacteria; Chroococcales; Synechococcus	PF10716.4	NdhL	NADH dehydrogenase transmembrane subunit	NOG08765	Electron donor, via FMN and iron-sulfur (Fe-S) centers, to quinones in the respiratory and/or the photosynthetic chain. The immediate electron acceptor for the enzyme in this species is believed to be plastoquinone. Couples the redox reaction to proton translocation, and thus conserves the redox energy in a proton gradient. Cyanobacterial NDH-1 also plays a role in inorganic carbon- concentration	.	c59227_g1|m.18359	85-657[+]	.	ExpAA=47.37^PredHel=2^Topology=i91-113o133-152i	GO:0006810|transport	GO:0016655|oxidoreductase activity, acting on NAD(P)H, quinone or similar compound as acceptor;GO:0048038|quinone binding	GO:0016021|integral to membrane;GO:0042651|thylakoid membrane	K05583|ndhL; NAD(P)H-quinone oxidoreductase subunit L [EC:1.6.5.3]	map01100|Metabolic pathways;map00190|Oxidative phosphorylation
c96879_g2	0.714068	0.23302	0.241356	1.13321	gi|147858476|emb|AM468263.2|	193	1e-95	Vitis vinifera contig VV78X134245.8, whole genome shotgun sequence	gi|147858477|emb|CAN83502.1|	649	6e-79	hypothetical protein VITISV_025795 [Vitis vinifera]	sp|Q9FF18|C7351_ARATH	87	E:2e-18	RecName: Full=Cytokinin hydroxylase;^Eukaryota; Viridiplantae; Streptophyta; Embryophyta; Tracheophyta; Spermatophyta; Magnoliophyta; eudicotyledons; core eudicotyledons; rosids; malvids; Brassicales; Brassicaceae; Camelineae; Arabidopsis	sp|Q9FF18|C7351_ARATH	102	E:5e-24	RecName: Full=Cytokinin hydroxylase;^Eukaryota; Viridiplantae; Streptophyta; Embryophyta; Tracheophyta; Spermatophyta; Magnoliophyta; eudicotyledons; core eudicotyledons; rosids; malvids; Brassicales; Brassicaceae; Camelineae; Arabidopsis	PF00067.17	p450	Cytochrome P450	COG2124	Cytochrome P450	.	c96879_g2|m.18466	3-533[-]	.	ExpAA=25.08^PredHel=1^Topology=o10-32i	GO:0033466|trans-zeatin biosynthetic process	GO:0009055|electron carrier activity;GO:0020037|heme binding;GO:0005506|iron ion binding;GO:0004497|monooxygenase activity;GO:0016705|oxidoreductase activity, acting on paired donors, with incorporation or reduction of molecular oxygen	GO:0016021|integral to membrane	K10717|CYP735A; cytokinin trans-hydroxylase	map00908|Zeatin biosynthesis;map01100|Metabolic pathways;map01110|Biosynthesis of secondary metabolites
c81356_g1	20.4878	0.19584	0	0	gi|349718215|emb|FQ381220.1|	487	0	Vitis vinifera clone SS0ACG1YA24	gi|225463685|ref|XP_002273580.1|	1451	0	PREDICTED: strictosidine synthase 3 [Vitis vinifera]	sp|P92976|STS3_ARATH	199	E:2e-57	RecName: Full=Strictosidine synthase 3;^Eukaryota; Viridiplantae; Streptophyta; Embryophyta; Tracheophyta; Spermatophyta; Magnoliophyta; eudicotyledons; core eudicotyledons; rosids; malvids; Brassicales; Brassicaceae; Camelineae; Arabidopsis	sp|P92976|STS3_ARATH	211	E:9e-64	RecName: Full=Strictosidine synthase 3;^Eukaryota; Viridiplantae; Streptophyta; Embryophyta; Tracheophyta; Spermatophyta; Magnoliophyta; eudicotyledons; core eudicotyledons; rosids; malvids; Brassicales; Brassicaceae; Camelineae; Arabidopsis	PF03088.11	Str_synth	Strictosidine synthase	COG3386	Gluconolactonase	.	c81356_g1|m.18616	70-1068[+]	.	ExpAA=19.92^PredHel=1^Topology=i7-29o	GO:0009820|alkaloid metabolic process;GO:0009058|biosynthetic process	GO:0016844|strictosidine synthase activity	GO:0009505|plant-type cell wall;GO:0005773|vacuole	K01757|E4.3.3.2; strictosidine synthase [EC:4.3.3.2]	map00901|Indole alkaloid biosynthesis;map01100|Metabolic pathways;map01110|Biosynthesis of secondary metabolites
c98919_g3	25.1149	24.0434	14.4665	12.6159	gi|349717936|emb|FQ381139.1|	914	0	Vitis vinifera clone SS0ACG1YE20	gi|147836329|emb|CAN62196.1|	1877	0	hypothetical protein VITISV_025520 [Vitis vinifera]	sp|Q8C0N2|GPAT3_MOUSE	249	E:1e-73	RecName: Full=Glycerol-3-phosphate acyltransferase 3;^Eukaryota; Metazoa; Chordata; Craniata; Vertebrata; Euteleostomi; Mammalia; Eutheria; Euarchontoglires; Glires; Rodentia; Sciurognathi; Muroidea; Muridae; Murinae; Mus; Mus	sp|Q8C0N2|GPAT3_MOUSE	250	E:6e-77	RecName: Full=Glycerol-3-phosphate acyltransferase 3;^Eukaryota; Metazoa; Chordata; Craniata; Vertebrata; Euteleostomi; Mammalia; Eutheria; Euarchontoglires; Glires; Rodentia; Sciurognathi; Muroidea; Muridae; Murinae; Mus; Mus	PF01553.16	Acyltransferase	Acyltransferase	COG0204	1-acyl-sn-glycerol-3-phosphate acyltransferase	.	c98919_g3|m.18626	105-1232[+]	.	ExpAA=68.28^PredHel=3^Topology=i73-95o99-121i134-151o	GO:0016024|CDP-diacylglycerol biosynthetic process;GO:0032006|regulation of TOR signaling cascade;GO:0019432|triglyceride biosynthetic process	GO:0004366|glycerol-3-phosphate O-acyltransferase activity	GO:0005789|endoplasmic reticulum membrane;GO:0016021|integral to membrane	K13506|GPAT3_4, AGPAT9, AGPAT6; glycerol-3-phosphate O-acyltransferase 3/4 [EC:2.3.1.15]	map01110|Biosynthesis of secondary metabolites;map00561|Glycerolipid metabolism;map01100|Metabolic pathways;map00564|Glycerophospholipid metabolism
c85148_g1	18.6863	18.8969	23.1768	23.0072	gi|590665101|ref|XM_007036586.1|	755	0	Theobroma cacao Poly(A) polymerase 1 isoform 1 (TCM_012521) mRNA, complete cds	gi|359490984|ref|XP_002279968.2|	2982	0	PREDICTED: nuclear poly(A) polymerase 1 [Vitis vinifera]	sp|Q54J73|PAP_DICDI	459	E:2e-142	RecName: Full=Poly(A) polymerase;^Eukaryota; Amoebozoa; Mycetozoa; Dictyosteliida; Dictyostelium	sp|Q54J73|PAP_DICDI	501	E:1e-163	RecName: Full=Poly(A) polymerase;^Eukaryota; Amoebozoa; Mycetozoa; Dictyosteliida; Dictyostelium	PF04928.12	PAP_central	Poly(A) polymerase central domain	COG5186	Poly(A) polymerase	.	c85148_g1|m.18680	825-3167[-]	.	ExpAA=38.74^PredHel=1^Topology=o723-745i	GO:0006378|mRNA polyadenylation;GO:0006351|transcription, DNA-dependent	GO:0005524|ATP binding;GO:0046872|metal ion binding;GO:0004652|polynucleotide adenylyltransferase activity;GO:0003723|RNA binding	GO:0005847|mRNA cleavage and polyadenylation specificity factor complex	K14376|PAP; poly(A) polymerase [EC:2.7.7.19]	map03015|mRNA surveillance pathway
c89924_g1	143.067	142.365	287.493	281.748	gi|349707374|emb|FQ395430.1|	1204	0	Vitis vinifera clone SS0AFA15YP04	gi|225461724|ref|XP_002285514.1|	2486	0	PREDICTED: protein transport protein Sec61 subunit alpha [Vitis vinifera]	sp|Q54XK2|SC61A_DICDI	724	E:0	RecName: Full=Protein transport protein Sec61 subunit alpha;^Eukaryota; Amoebozoa; Mycetozoa; Dictyosteliida; Dictyostelium	sp|Q54XK2|SC61A_DICDI	724	E:0	RecName: Full=Protein transport protein Sec61 subunit alpha;^Eukaryota; Amoebozoa; Mycetozoa; Dictyosteliida; Dictyostelium	PF10559.4	Plug_translocon	Plug domain of Sec61p	COG0201	Preprotein translocase subunit SecY	.	c89924_g1|m.18770	632-2062[-]	.	ExpAA=219.83^PredHel=8^Topology=i34-56o76-98i119-141o146-168i244-266o286-308i363-385o435-457i	GO:0031204|posttranslational protein targeting to membrane, translocation	GO:0015450|P-P-bond-hydrolysis-driven protein transmembrane transporter activity	GO:0005783|endoplasmic reticulum;GO:0005789|endoplasmic reticulum membrane;GO:0016021|integral to membrane	K10956|SEC61A; protein transport protein SEC61 subunit alpha	map04141|Protein processing in endoplasmic reticulum;map05110|Vibrio cholerae infection;map04145|Phagosome;map03060|Protein export
c84752_g1	0.188995	0.231279	0.0958209	0.192812	gi|326518743|dbj|AK361326.1|	467	0	Hordeum vulgare subsp. vulgare mRNA for predicted protein, complete cds, clone: NIASHv1137P11	gi|115460428|ref|NP_001053814.1|	891	4e-116	Os04g0608500, partial [Oryza sativa Japonica Group]	sp|O88761|PSMD1_RAT	233	E:4e-70	RecName: Full=26S proteasome non-ATPase regulatory subunit 1;^Eukaryota; Metazoa; Chordata; Craniata; Vertebrata; Euteleostomi; Mammalia; Eutheria; Euarchontoglires; Glires; Rodentia; Sciurognathi; Muroidea; Muridae; Murinae; Rattus	sp|O88761|PSMD1_RAT	233	E:3e-70	RecName: Full=26S proteasome non-ATPase regulatory subunit 1;^Eukaryota; Metazoa; Chordata; Craniata; Vertebrata; Euteleostomi; Mammalia; Eutheria; Euarchontoglires; Glires; Rodentia; Sciurognathi; Muroidea; Muridae; Murinae; Rattus	PF01851.17	PC_rep	Proteasome/cyclosome repeat	COG5116	26S proteasome regulatory complex component	.	c84752_g1|m.18788	1-513[+]	.	ExpAA=30.72^PredHel=1^Topology=i142-164o	GO:0050790|regulation of catalytic activity;GO:0042176|regulation of protein catabolic process	GO:0030234|enzyme regulator activity	GO:0022624|proteasome accessory complex	K03032|PSMD1, RPN2; 26S proteasome regulatory subunit N2	map03050|Proteasome;map05169|Epstein-Barr virus infection
c77974_g2	4.5003	3.38989	3.9131	3.72291	gi|147839416|emb|AM455778.2|	647	0	Vitis vinifera contig VV78X015966.6, whole genome shotgun sequence	gi|731435277|ref|XP_010645395.1|	889	3e-112	PREDICTED: protein-S-isoprenylcysteine O-methyltransferase B isoform X4 [Vitis vinifera]	sp|Q93W54|ICMTB_ARATH	285	E:5e-90	RecName: Full=Protein-S-isoprenylcysteine O-methyltransferase B;^Eukaryota; Viridiplantae; Streptophyta; Embryophyta; Tracheophyta; Spermatophyta; Magnoliophyta; eudicotyledons; core eudicotyledons; rosids; malvids; Brassicales; Brassicaceae; Camelineae; Arabidopsis	sp|Q93W54|ICMTB_ARATH	285	E:1e-96	RecName: Full=Protein-S-isoprenylcysteine O-methyltransferase B;^Eukaryota; Viridiplantae; Streptophyta; Embryophyta; Tracheophyta; Spermatophyta; Magnoliophyta; eudicotyledons; core eudicotyledons; rosids; malvids; Brassicales; Brassicaceae; Camelineae; Arabidopsis	PF04191.8	PEMT	Phospholipid methyltransferase	COG2020	Putative protein-S-isoprenylcysteine methyltransferase	.	c77974_g2|m.18910	1046-1639[+]	.	ExpAA=85.32^PredHel=4^Topology=i13-35o50-69i76-93o142-164i	GO:0009908|flower development;GO:0009788|negative regulation of abscisic acid mediated signaling pathway;GO:0048367|shoot development	GO:0004671|protein C-terminal S-isoprenylcysteine carboxyl O-methyltransferase activity	GO:0005783|endoplasmic reticulum;GO:0005789|endoplasmic reticulum membrane;GO:0016021|integral to membrane	K00587|ICMT, STE14; protein-S-isoprenylcysteine O-methyltransferase [EC:2.1.1.100]	map00900|Terpenoid backbone biosynthesis;map01130|Biosynthesis of antibiotics
c79275_g1	0.120891	0.138075	0.245168	0.328887	gi|32128960|gb|BT009409.1|	1182	0	Triticum aestivum clone wlm96.pk060.l13:fis, full insert mRNA sequence	gi|669027670|emb|CDM81189.1|	2146	0	unnamed protein product [Triticum aestivum]	sp|O04630|SYTM_ARATH	623	E:0	RecName: Full=Threonine--tRNA ligase, mitochondrial;^Eukaryota; Viridiplantae; Streptophyta; Embryophyta; Tracheophyta; Spermatophyta; Magnoliophyta; eudicotyledons; core eudicotyledons; rosids; malvids; Brassicales; Brassicaceae; Camelineae; Arabidopsis	sp|O04630|SYTM_ARATH	623	E:0	RecName: Full=Threonine--tRNA ligase, mitochondrial;^Eukaryota; Viridiplantae; Streptophyta; Embryophyta; Tracheophyta; Spermatophyta; Magnoliophyta; eudicotyledons; core eudicotyledons; rosids; malvids; Brassicales; Brassicaceae; Camelineae; Arabidopsis	PF00587.20	tRNA-synt_2b	tRNA synthetase class II core domain (G, H, P, S and T)	COG0441	Threonyl-tRNA synthetase	.	c79275_g1|m.19000	3-1202[-]	.	ExpAA=16.09^PredHel=1^Topology=i17-39o	GO:0006435|threonyl-tRNA aminoacylation	GO:0005524|ATP binding;GO:0004829|threonine-tRNA ligase activity	GO:0005618|cell wall;GO:0009507|chloroplast;GO:0005829|cytosol;GO:0005739|mitochondrion;GO:0005886|plasma membrane	K01868|TARS, thrS; threonyl-tRNA synthetase [EC:6.1.1.3]	map00970|Aminoacyl-tRNA biosynthesis
c99900_g1	2.15596	5.29537	6.05396	6.54646	gi|147856446|emb|AM446211.2|	578	0	Vitis vinifera contig VV78X051063.11, whole genome shotgun sequence	gi|225444615|ref|XP_002277473.1|	1853	0	PREDICTED: pectinesterase [Vitis vinifera]	sp|Q42534|PME2_ARATH	331	E:8e-103	RecName: Full=Pectinesterase 2;^Eukaryota; Viridiplantae; Streptophyta; Embryophyta; Tracheophyta; Spermatophyta; Magnoliophyta; eudicotyledons; core eudicotyledons; rosids; malvids; Brassicales; Brassicaceae; Camelineae; Arabidopsis	sp|Q42534|PME2_ARATH	347	E:2e-110	RecName: Full=Pectinesterase 2;^Eukaryota; Viridiplantae; Streptophyta; Embryophyta; Tracheophyta; Spermatophyta; Magnoliophyta; eudicotyledons; core eudicotyledons; rosids; malvids; Brassicales; Brassicaceae; Camelineae; Arabidopsis	PF04043.10	PMEI	Plant invertase/pectin methylesterase inhibitor	COG4677	Pectin methylesterase	.	c99900_g1|m.19186	315-1874[+]	.	ExpAA=22.62^PredHel=1^Topology=i21-43o	GO:0042545|cell wall modification;GO:0043086|negative regulation of catalytic activity;GO:0045490|pectin catabolic process	GO:0045330|aspartyl esterase activity;GO:0004857|enzyme inhibitor activity;GO:0030599|pectinesterase activity	GO:0005576|extracellular region;GO:0009505|plant-type cell wall	K01051|E3.1.1.11; pectinesterase [EC:3.1.1.11]	map01100|Metabolic pathways;map00040|Pentose and glucuronate interconversions;map00500|Starch and sucrose metabolism
c102799_g1	0.160521	0	0.0406921	0.122822	gi|118428321|gb|DQ916618.1|	592	0	Chimonanthus praecox apocytochrome b (cob) gene, partial cds; mitochondrial	gi|52082696|gb|AAU25941.1|	1036	1e-138	cytochrome b [Vitis vinifera]	sp|P42792|CYB_ARATH	401	E:5e-139	RecName: Full=Cytochrome b;^Eukaryota; Viridiplantae; Streptophyta; Embryophyta; Tracheophyta; Spermatophyta; Magnoliophyta; eudicotyledons; core eudicotyledons; rosids; malvids; Brassicales; Brassicaceae; Camelineae; Arabidopsis	sp|P42792|CYB_ARATH	401	E:4e-139	RecName: Full=Cytochrome b;^Eukaryota; Viridiplantae; Streptophyta; Embryophyta; Tracheophyta; Spermatophyta; Magnoliophyta; eudicotyledons; core eudicotyledons; rosids; malvids; Brassicales; Brassicaceae; Camelineae; Arabidopsis	PF13631.1	Cytochrom_B_N_2	Cytochrome b(N-terminal)/b6/petB	COG1290	Cytochrome b subunit of the bc complex	.	c102799_g1|m.19412	2-604[-]	.	ExpAA=90.44^PredHel=4^Topology=i11-33o43-65i78-100o129-151i	GO:0006122|mitochondrial electron transport, ubiquinol to cytochrome c	GO:0009055|electron carrier activity;GO:0046872|metal ion binding;GO:0008121|ubiquinol-cytochrome-c reductase activity	GO:0016021|integral to membrane;GO:0005750|mitochondrial respiratory chain complex III	K00412|CYTB, petB; ubiquinol-cytochrome c reductase cytochrome b subunit	map00190|Oxidative phosphorylation;map04260|Cardiac muscle contraction;map05012|Parkinson's disease;map02020|Two-component system;map05016|Huntington's disease;map05010|Alzheimer's disease;map01100|Metabolic pathways;map04932|Non-alcoholic fatty liver disease (NAFLD)
c96264_g2	9.34834	6.51529	3.44093	5.09217	gi|190148352|gb|EU583455.1|	1438	0	Betula pendula cytokinin receptor 1 (CRE1) mRNA, partial cds	gi|731369061|ref|XP_010648962.1|	5210	0	PREDICTED: histidine kinase 4 isoform X2 [Vitis vinifera]	sp|Q9C5U0|AHK4_ARATH	1422	E:0	RecName: Full=Histidine kinase 4;^Eukaryota; Viridiplantae; Streptophyta; Embryophyta; Tracheophyta; Spermatophyta; Magnoliophyta; eudicotyledons; core eudicotyledons; rosids; malvids; Brassicales; Brassicaceae; Camelineae; Arabidopsis	sp|Q9C5U0|AHK4_ARATH	1448	E:0	RecName: Full=Histidine kinase 4;^Eukaryota; Viridiplantae; Streptophyta; Embryophyta; Tracheophyta; Spermatophyta; Magnoliophyta; eudicotyledons; core eudicotyledons; rosids; malvids; Brassicales; Brassicaceae; Camelineae; Arabidopsis	PF03924.8	CHASE	CHASE domain	COG0784	FOG: CheY-like receiver	.	c96264_g2|m.19413	111-3227[-]	.	ExpAA=46.05^PredHel=2^Topology=o67-89i370-392o	GO:0033500|carbohydrate homeostasis;GO:0016036|cellular response to phosphate starvation;GO:0071329|cellular response to sucrose stimulus;GO:0042742|defense response to bacterium;GO:0010086|embryonic root morphogenesis;GO:0035556|intracellular signal transduction;GO:0007231|osmosensory signaling pathway;GO:0000160|phosphorelay signal transduction system;GO:0048509|regulation of meristem developme…	GO:0005524|ATP binding;GO:0019955|cytokine binding;GO:0005034|osmosensor activity;GO:0004721|phosphoprotein phosphatase activity;GO:0000156|phosphorelay response regulator activity;GO:0000155|phosphorelay sensor kinase activity;GO:0009885|transmembrane histidine kinase cytokinin receptor activity	GO:0005783|endoplasmic reticulum;GO:0016021|integral to membrane;GO:0005886|plasma membrane	K14489|AHK2_3_4; arabidopsis histidine kinase 2/3/4 (cytokinin receptor) [EC:2.7.13.3]	map04075|Plant hormone signal transduction
c24034_g1	3.30109	8.80673	1.85369	1.58325	gi|123679023|emb|AM473189.1|	967	0	Vitis vinifera, whole genome shotgun sequence, contig VV78X194508.12, clone ENTAV 115	gi|225423969|ref|XP_002282526.1|	2339	0	PREDICTED: 3-ketoacyl-CoA synthase 6 [Vitis vinifera]	sp|Q9XF43|KCS6_ARATH	846	E:0	RecName: Full=3-ketoacyl-CoA synthase 6;^Eukaryota; Viridiplantae; Streptophyta; Embryophyta; Tracheophyta; Spermatophyta; Magnoliophyta; eudicotyledons; core eudicotyledons; rosids; malvids; Brassicales; Brassicaceae; Camelineae; Arabidopsis	sp|Q9XF43|KCS6_ARATH	846	E:0	RecName: Full=3-ketoacyl-CoA synthase 6;^Eukaryota; Viridiplantae; Streptophyta; Embryophyta; Tracheophyta; Spermatophyta; Magnoliophyta; eudicotyledons; core eudicotyledons; rosids; malvids; Brassicales; Brassicaceae; Camelineae; Arabidopsis	PF08392.7	FAE1_CUT1_RppA	FAE1/Type III polyketide synthase-like protein	COG3424	Predicted naringenin-chalcone synthase	.	c24034_g1|m.19518	131-1630[+]	.	ExpAA=49.06^PredHel=2^Topology=o24-46i59-81o	GO:0009409|response to cold;GO:0009416|response to light stimulus;GO:0009826|unidimensional cell growth;GO:0010025|wax biosynthetic process	GO:0016747|transferase activity, transferring acyl groups other than amino-acyl groups	GO:0005783|endoplasmic reticulum;GO:0016021|integral to membrane	K15397|KCS; 3-ketoacyl-CoA synthase [EC:2.3.1.199]	map00062|Fatty acid elongation;map01110|Biosynthesis of secondary metabolites
c90380_g2	3.67742	4.50215	2.99133	2.95188	gi|123700238|emb|AM438699.1|	1502	0	Vitis vinifera contig VV78X142111.13, whole genome shotgun sequence	gi|225451102|ref|XP_002265951.1|	404	2e-40	PREDICTED: serine/arginine-rich SC35-like splicing factor SCL28 [Vitis vinifera]	sp|Q9SEU4|SR33_ARATH	106	E:2e-23	RecName: Full=Serine/arginine-rich splicing factor 33;^Eukaryota; Viridiplantae; Streptophyta; Embryophyta; Tracheophyta; Spermatophyta; Magnoliophyta; eudicotyledons; core eudicotyledons; rosids; malvids; Brassicales; Brassicaceae; Camelineae; Arabidopsis	sp|Q9SEU4|SR33_ARATH	108	E:2e-27	RecName: Full=Serine/arginine-rich splicing factor 33;^Eukaryota; Viridiplantae; Streptophyta; Embryophyta; Tracheophyta; Spermatophyta; Magnoliophyta; eudicotyledons; core eudicotyledons; rosids; malvids; Brassicales; Brassicaceae; Camelineae; Arabidopsis	PF14259.1	RRM_6	RNA recognition motif (a.k.a. RRM, RBD, or RNP domain)	COG0724	RNA-binding proteins (RRM domain)	.	c90380_g2|m.19881	2538-2999[-]	.	ExpAA=22.87^PredHel=1^Topology=o123-145i	GO:0006397|mRNA processing;GO:0008380|RNA splicing	GO:0000166|nucleotide binding;GO:0003723|RNA binding	GO:0005737|cytoplasm;GO:0016607|nuclear speck	K12900|FUSIP1; FUS-interacting serine-arginine-rich protein 1	map03040|Spliceosome
c78356_g1	67.8366	68.9929	69.0807	60.4347	gi|349711743|emb|FQ379362.1|	370	0	Vitis vinifera clone SS0AEB10YK17	gi|225466285|ref|XP_002273456.1|	610	3e-76	PREDICTED: microsomal glutathione S-transferase 3 [Vitis vinifera]	sp|Q3T100|MGST3_BOVIN	108	E:7e-27	RecName: Full=Microsomal glutathione S-transferase 3;^Eukaryota; Metazoa; Chordata; Craniata; Vertebrata; Euteleostomi; Mammalia; Eutheria; Laurasiatheria; Cetartiodactyla; Ruminantia; Pecora; Bovidae; Bovinae; Bos	sp|Q3T100|MGST3_BOVIN	113	E:1e-30	RecName: Full=Microsomal glutathione S-transferase 3;^Eukaryota; Metazoa; Chordata; Craniata; Vertebrata; Euteleostomi; Mammalia; Eutheria; Laurasiatheria; Cetartiodactyla; Ruminantia; Pecora; Bovidae; Bovinae; Bos	PF01124.13	MAPEG	MAPEG family	NOG84007	Microsomal glutathione S-transferase 3	.	c78356_g1|m.19893	238-675[-]	.	ExpAA=66.01^PredHel=3^Topology=o11-33i78-100o120-142i	GO:0006750|glutathione biosynthetic process	GO:0004602|glutathione peroxidase activity;GO:0004364|glutathione transferase activity	GO:0005783|endoplasmic reticulum;GO:0005789|endoplasmic reticulum membrane;GO:0016021|integral to membrane	K00799|GST, gst; glutathione S-transferase [EC:2.5.1.18]	map05204|Chemical carcinogenesis;map00982|Drug metabolism - cytochrome P450;map00480|Glutathione metabolism;map00980|Metabolism of xenobiotics by cytochrome P450
c100394_g1	11.9971	17.2617	4.26716	5.53334	gi|147838767|emb|AM440408.2|	1256	0	Vitis vinifera contig VV78X105456.11, whole genome shotgun sequence	gi|225445394|ref|XP_002284986.1|	2567	0	PREDICTED: 3-ketoacyl-CoA synthase 11 [Vitis vinifera]	sp|O48780|KCS11_ARATH	877	E:0	RecName: Full=3-ketoacyl-CoA synthase 11;^Eukaryota; Viridiplantae; Streptophyta; Embryophyta; Tracheophyta; Spermatophyta; Magnoliophyta; eudicotyledons; core eudicotyledons; rosids; malvids; Brassicales; Brassicaceae; Camelineae; Arabidopsis	sp|O48780|KCS11_ARATH	896	E:0	RecName: Full=3-ketoacyl-CoA synthase 11;^Eukaryota; Viridiplantae; Streptophyta; Embryophyta; Tracheophyta; Spermatophyta; Magnoliophyta; eudicotyledons; core eudicotyledons; rosids; malvids; Brassicales; Brassicaceae; Camelineae; Arabidopsis	PF08392.7	FAE1_CUT1_RppA	FAE1/Type III polyketide synthase-like protein	COG3424	Predicted naringenin-chalcone synthase	.	c100394_g1|m.20437	1842-3377[+]	.	ExpAA=73.86^PredHel=2^Topology=o33-55i75-97o	GO:0006633|fatty acid biosynthetic process;GO:0009409|response to cold;GO:0009416|response to light stimulus	GO:0033807|icosanoyl-CoA synthase activity	GO:0016021|integral to membrane	K15397|KCS; 3-ketoacyl-CoA synthase [EC:2.3.1.199]	map00062|Fatty acid elongation;map01110|Biosynthesis of secondary metabolites
c89182_g1	4.25527	8.60405	4.44762	3.97387	gi|147866904|emb|AM453395.2|	360	0	Vitis vinifera contig VV78X189813.4, whole genome shotgun sequence	gi|225452805|ref|XP_002283468.1|	1675	0	PREDICTED: vacuolar amino acid transporter 1 [Vitis vinifera]	sp|P47082|AVT1_YEAST	144	E:4e-36	RecName: Full=Vacuolar amino acid transporter 1;^Eukaryota; Fungi; Dikarya; Ascomycota; Saccharomycotina; Saccharomycetes; Saccharomycetales; Saccharomycetaceae; Saccharomyces	sp|P47082|AVT1_YEAST	159	E:2e-41	RecName: Full=Vacuolar amino acid transporter 1;^Eukaryota; Fungi; Dikarya; Ascomycota; Saccharomycotina; Saccharomycetes; Saccharomycetales; Saccharomycetaceae; Saccharomyces	PF01490.13	Aa_trans	Transmembrane amino acid transporter protein	COG0814	Amino acid permeases	.	c89182_g1|m.20531	163-1479[-]	.	ExpAA=259.03^PredHel=12^Topology=o5-27i67-84o88-110i135-157o172-194i201-223o238-257i270-292o312-329i350-372o377-396i409-431o	GO:0007034|vacuolar transport	GO:0015186|L-glutamine transmembrane transporter activity;GO:0015188|L-isoleucine transmembrane transporter activity;GO:0005302|L-tyrosine transmembrane transporter activity	GO:0000329|fungal-type vacuole membrane;GO:0016021|integral to membrane	K15015|SLC32A, VGAT; solute carrier family 32 (vesicular inhibitory amino acid transporter)	map05032|Morphine addiction;map04721|Synaptic vesicle cycle;map04723|Retrograde endocannabinoid signaling;map04727|GABAergic synapse;map05033|Nicotine addiction
c99964_g1	6.17926	1.52211	0.929762	4.51452	gi|123641301|emb|AM424734.1|	202	1e-100	Vitis vinifera contig VV78X103090.3, whole genome shotgun sequence	gi|731412375|ref|XP_010658339.1|	831	3e-106	PREDICTED: serine carboxypeptidase-like isoform X1 [Vitis vinifera]	sp|P37891|CBP3_ORYSJ	214	E:5e-65	RecName: Full=Serine carboxypeptidase 3;^Eukaryota; Viridiplantae; Streptophyta; Embryophyta; Tracheophyta; Spermatophyta; Magnoliophyta; Liliopsida; Poales; Poaceae; BEP clade; Ehrhartoideae; Oryzeae; Oryza	sp|P32826|SCP49_ARATH	217	E:6e-66	RecName: Full=Serine carboxypeptidase-like 49;^Eukaryota; Viridiplantae; Streptophyta; Embryophyta; Tracheophyta; Spermatophyta; Magnoliophyta; eudicotyledons; core eudicotyledons; rosids; malvids; Brassicales; Brassicaceae; Camelineae; Arabidopsis	PF00450.17	Peptidase_S10	Serine carboxypeptidase	COG2939	Carboxypeptidase C (cathepsin A)	.	c99964_g1|m.20674	2-607[+]	sigP:1^27^0.864^YES	ExpAA=22.92^PredHel=1^Topology=i7-29o	GO:0006508|proteolysis	GO:0004185|serine-type carboxypeptidase activity	GO:0005829|cytosol;GO:0005789|endoplasmic reticulum membrane;GO:0005576|extracellular region;GO:0005777|peroxisome;GO:0005773|vacuole	K09645|CPVL; vitellogenic carboxypeptidase-like protein [EC:3.4.16.-]	.
c96953_g1	16.0883	25.4422	31.8249	39.4286	gi|147778896|emb|AM432820.2|	1514	0	Vitis vinifera contig VV78X073406.3, whole genome shotgun sequence	gi|225438996|ref|XP_002284429.1|	4547	0	PREDICTED: calcium-transporting ATPase 2, plasma membrane-type [Vitis vinifera]	sp|O81108|ACA2_ARATH	1650	E:0	RecName: Full=Calcium-transporting ATPase 2, plasma membrane-type;^Eukaryota; Viridiplantae; Streptophyta; Embryophyta; Tracheophyta; Spermatophyta; Magnoliophyta; eudicotyledons; core eudicotyledons; rosids; malvids; Brassicales; Brassicaceae; Camelineae; Arabidopsis	sp|O81108|ACA2_ARATH	1722	E:0	RecName: Full=Calcium-transporting ATPase 2, plasma membrane-type;^Eukaryota; Viridiplantae; Streptophyta; Embryophyta; Tracheophyta; Spermatophyta; Magnoliophyta; eudicotyledons; core eudicotyledons; rosids; malvids; Brassicales; Brassicaceae; Camelineae; Arabidopsis	PF12515.3	CaATP_NAI	Ca2+-ATPase N terminal autoinhibitory domain	COG0474	Cation transport ATPase	.	c96953_g1|m.20759	282-3335[+]	.	ExpAA=194.76^PredHel=8^Topology=i175-192o202-219i355-377o399-421i889-908o923-942i962-984o994-1016i	GO:0006754|ATP biosynthetic process	GO:0005524|ATP binding;GO:0005388|calcium-transporting ATPase activity;GO:0005516|calmodulin binding;GO:0046872|metal ion binding	GO:0005789|endoplasmic reticulum membrane;GO:0016021|integral to membrane;GO:0005886|plasma membrane	K01537|E3.6.3.8; Ca2+-transporting ATPase [EC:3.6.3.8]	map04742|Taste transduction;map00230|Purine metabolism
c86666_g3	23.4168	16.2346	18.0597	17.9403	gi|349725430|emb|FQ382501.1|	1159	0	Vitis vinifera clone SS0ABG54YH14	gi|225446370|ref|XP_002273772.1|	2153	0	PREDICTED: mannan endo-1,4-beta-mannosidase 2-like [Vitis vinifera]	sp|Q7Y223|MAN2_ARATH	630	E:0	RecName: Full=Mannan endo-1,4-beta-mannosidase 2;^Eukaryota; Viridiplantae; Streptophyta; Embryophyta; Tracheophyta; Spermatophyta; Magnoliophyta; eudicotyledons; core eudicotyledons; rosids; malvids; Brassicales; Brassicaceae; Camelineae; Arabidopsis	sp|Q7Y223|MAN2_ARATH	658	E:0	RecName: Full=Mannan endo-1,4-beta-mannosidase 2;^Eukaryota; Viridiplantae; Streptophyta; Embryophyta; Tracheophyta; Spermatophyta; Magnoliophyta; eudicotyledons; core eudicotyledons; rosids; malvids; Brassicales; Brassicaceae; Camelineae; Arabidopsis	PF00150.13	Cellulase	Cellulase (glycosyl hydrolase family 5)	COG3934	Endo-beta-mannanase	.	c86666_g3|m.21187	421-1734[-]	.	ExpAA=21.10^PredHel=1^Topology=i7-29o	GO:0005975|carbohydrate metabolic process	GO:0043169|cation binding;GO:0016985|mannan endo-1,4-beta-mannosidase activity	GO:0005576|extracellular region	K19355|MAN; mannan endo-1,4-beta-mannosidase [EC:3.2.1.78]	map00051|Fructose and mannose metabolism
c92263_g1	5.39853	6.55277	7.27725	9.35912	gi|147768123|emb|AM435902.2|	866	0	Vitis vinifera contig VV78X182760.9, whole genome shotgun sequence	gi|225438325|ref|XP_002272045.1|	3343	0	PREDICTED: diacylglycerol kinase 2 [Vitis vinifera]	sp|Q39017|DGK1_ARATH	688	E:0	RecName: Full=Diacylglycerol kinase 1;^Eukaryota; Viridiplantae; Streptophyta; Embryophyta; Tracheophyta; Spermatophyta; Magnoliophyta; eudicotyledons; core eudicotyledons; rosids; malvids; Brassicales; Brassicaceae; Camelineae; Arabidopsis	sp|Q39017|DGK1_ARATH	722	E:0	RecName: Full=Diacylglycerol kinase 1;^Eukaryota; Viridiplantae; Streptophyta; Embryophyta; Tracheophyta; Spermatophyta; Magnoliophyta; eudicotyledons; core eudicotyledons; rosids; malvids; Brassicales; Brassicaceae; Camelineae; Arabidopsis	PF00130.17	C1_1	Phorbol esters/diacylglycerol binding domain (C1 domain)	NOG47311	Diacylglycerol kinase	.	c92263_g1|m.21268	306-2438[+]	.	ExpAA=21.37^PredHel=1^Topology=i21-43o	GO:0035556|intracellular signal transduction;GO:0007205|protein kinase C-activating G-protein coupled receptor signaling pathway	GO:0005524|ATP binding;GO:0005509|calcium ion binding;GO:0004143|diacylglycerol kinase activity	GO:0016021|integral to membrane;GO:0005622|intracellular	K00901|dgkA, DGK; diacylglycerol kinase (ATP) [EC:2.7.1.107]	map04070|Phosphatidylinositol signaling system;map00561|Glycerolipid metabolism;map00564|Glycerophospholipid metabolism;map01110|Biosynthesis of secondary metabolites;map01100|Metabolic pathways;map05231|Choline metabolism in cancer
c99013_g3	11.2117	8.46726	11.8695	10.8799	gi|255538579|ref|XM_002510309.1|	330	3e-171	Ricinus communis cytochrome P450, putative, mRNA	gi|225458344|ref|XP_002281661.1|	2138	0	PREDICTED: cytochrome P450 734A1 [Vitis vinifera]	sp|O48786|C734A_ARATH	456	E:2e-152	RecName: Full=Cytochrome P450 734A1;^Eukaryota; Viridiplantae; Streptophyta; Embryophyta; Tracheophyta; Spermatophyta; Magnoliophyta; eudicotyledons; core eudicotyledons; rosids; malvids; Brassicales; Brassicaceae; Camelineae; Arabidopsis	sp|O48786|C734A_ARATH	466	E:1e-157	RecName: Full=Cytochrome P450 734A1;^Eukaryota; Viridiplantae; Streptophyta; Embryophyta; Tracheophyta; Spermatophyta; Magnoliophyta; eudicotyledons; core eudicotyledons; rosids; malvids; Brassicales; Brassicaceae; Camelineae; Arabidopsis	PF00067.17	p450	Cytochrome P450	COG2124	Cytochrome P450	.	c99013_g3|m.21639	228-1814[-]	.	ExpAA=23.55^PredHel=1^Topology=o20-42i	GO:0010268|brassinosteroid homeostasis;GO:0016131|brassinosteroid metabolic process;GO:0040008|regulation of growth;GO:0009741|response to brassinosteroid stimulus;GO:0009416|response to light stimulus	GO:0009055|electron carrier activity;GO:0020037|heme binding;GO:0005506|iron ion binding;GO:0016705|oxidoreductase activity, acting on paired donors, with incorporation or reduction of molecular oxygen;GO:0008395|steroid hydroxylase activity	GO:0016021|integral to membrane	K15639|CYP734A1, BAS1; PHYB activation tagged suppressor 1 [EC:1.14.-.-]	map00905|Brassinosteroid biosynthesis
c80875_g1	0.531766	0.387416	0.100319	0.0504657	gi|123713858|emb|AM428177.1|	1415	0	Vitis vinifera, whole genome shotgun sequence, contig VV78X188889.8, clone ENTAV 115	gi|225430155|ref|XP_002284751.1|	2513	0	PREDICTED: 3-ketoacyl-CoA synthase 11 [Vitis vinifera]	sp|O48780|KCS11_ARATH	861	E:0	RecName: Full=3-ketoacyl-CoA synthase 11;^Eukaryota; Viridiplantae; Streptophyta; Embryophyta; Tracheophyta; Spermatophyta; Magnoliophyta; eudicotyledons; core eudicotyledons; rosids; malvids; Brassicales; Brassicaceae; Camelineae; Arabidopsis	sp|O48780|KCS11_ARATH	888	E:0	RecName: Full=3-ketoacyl-CoA synthase 11;^Eukaryota; Viridiplantae; Streptophyta; Embryophyta; Tracheophyta; Spermatophyta; Magnoliophyta; eudicotyledons; core eudicotyledons; rosids; malvids; Brassicales; Brassicaceae; Camelineae; Arabidopsis	PF08392.7	FAE1_CUT1_RppA	FAE1/Type III polyketide synthase-like protein	COG3424	Predicted naringenin-chalcone synthase	.	c80875_g1|m.22063	424-1959[+]	.	ExpAA=61.99^PredHel=2^Topology=o34-56i76-98o	GO:0006633|fatty acid biosynthetic process;GO:0009409|response to cold;GO:0009416|response to light stimulus	GO:0033807|icosanoyl-CoA synthase activity	GO:0016021|integral to membrane	K15397|KCS; 3-ketoacyl-CoA synthase [EC:2.3.1.199]	map00062|Fatty acid elongation;map01110|Biosynthesis of secondary metabolites
c91440_g1	14.4057	11.0539	12.8647	12.7732	gi|147823272|emb|AM481361.2|	1595	0	Vitis vinifera contig VV78X029336.5, whole genome shotgun sequence	gi|225454014|ref|XP_002280967.1|	2024	0	PREDICTED: UDP-glucuronate 4-epimerase 3 [Vitis vinifera]	sp|O81312|GAE3_ARATH	712	E:0	RecName: Full=UDP-glucuronate 4-epimerase 3;^Eukaryota; Viridiplantae; Streptophyta; Embryophyta; Tracheophyta; Spermatophyta; Magnoliophyta; eudicotyledons; core eudicotyledons; rosids; malvids; Brassicales; Brassicaceae; Camelineae; Arabidopsis	sp|O81312|GAE3_ARATH	780	E:0	RecName: Full=UDP-glucuronate 4-epimerase 3;^Eukaryota; Viridiplantae; Streptophyta; Embryophyta; Tracheophyta; Spermatophyta; Magnoliophyta; eudicotyledons; core eudicotyledons; rosids; malvids; Brassicales; Brassicaceae; Camelineae; Arabidopsis	PF01370.16	Epimerase	NAD dependent epimerase/dehydratase family	COG0451	Nucleoside-diphosphate-sugar epimerases	.	c91440_g1|m.22088	673-1974[-]	.	ExpAA=35.84^PredHel=1^Topology=i30-52o	GO:0005975|carbohydrate metabolic process;GO:0044237|cellular metabolic process	GO:0050662|coenzyme binding;GO:0000166|nucleotide binding;GO:0050378|UDP-glucuronate 4-epimerase activity	GO:0032580|Golgi cisterna membrane;GO:0016021|integral to membrane;GO:0016020|membrane	K08679|E5.1.3.6; UDP-glucuronate 4-epimerase [EC:5.1.3.6]	map01100|Metabolic pathways;map00500|Starch and sucrose metabolism;map00520|Amino sugar and nucleotide sugar metabolism
c89566_g1	41.873	38.2156	30.8837	35.5873	gi|349717347|emb|FQ397347.1|	592	0	Vitis vinifera clone SS0AEB7YB18	gi|359495840|ref|XP_002270894.2|	1137	4e-153	PREDICTED: putative ER lumen protein-retaining receptor C28H8.4 [Vitis vinifera]	sp|P48583|ERD2_CAEEL	108	E:4e-26	RecName: Full=ER lumen protein retaining receptor;^Eukaryota; Metazoa; Ecdysozoa; Nematoda; Chromadorea; Rhabditida; Rhabditoidea; Rhabditidae; Peloderinae; Caenorhabditis	sp|P48583|ERD2_CAEEL	118	E:3e-30	RecName: Full=ER lumen protein retaining receptor;^Eukaryota; Metazoa; Ecdysozoa; Nematoda; Chromadorea; Rhabditida; Rhabditoidea; Rhabditidae; Peloderinae; Caenorhabditis	PF00810.13	ER_lumen_recept	ER lumen protein retaining receptor	COG5196	ER lumen protein retaining receptor	.	c89566_g1|m.22148	87-908[-]	.	ExpAA=123.91^PredHel=6^Topology=i26-43o48-70i103-122o137-156i193-215o235-257i	GO:0009792|embryo development ending in birth or egg hatching;GO:0006621|protein retention in ER lumen;GO:0015031|protein transport;GO:0016192|vesicle-mediated transport	GO:0046923|ER retention sequence binding	GO:0005789|endoplasmic reticulum membrane;GO:0016021|integral to membrane	K10949|KDELR; ER lumen protein retaining receptor	map05110|Vibrio cholerae infection
c89369_g1	12.7685	28.1592	12.7428	11.4961	gi|147776337|emb|AM447582.2|	376	0	Vitis vinifera contig VV78X208257.7, whole genome shotgun sequence	gi|731374419|ref|XP_002269424.2|	2024	0	PREDICTED: IAA-amino acid hydrolase ILR1-like 4 [Vitis vinifera]	sp|O04373|ILL4_ARATH	488	E:2e-165	RecName: Full=IAA-amino acid hydrolase ILR1-like 4;^Eukaryota; Viridiplantae; Streptophyta; Embryophyta; Tracheophyta; Spermatophyta; Magnoliophyta; eudicotyledons; core eudicotyledons; rosids; malvids; Brassicales; Brassicaceae; Camelineae; Arabidopsis	sp|O04373|ILL4_ARATH	490	E:1e-169	RecName: Full=IAA-amino acid hydrolase ILR1-like 4;^Eukaryota; Viridiplantae; Streptophyta; Embryophyta; Tracheophyta; Spermatophyta; Magnoliophyta; eudicotyledons; core eudicotyledons; rosids; malvids; Brassicales; Brassicaceae; Camelineae; Arabidopsis	PF01546.23	Peptidase_M20	Peptidase family M20/M25/M40	COG1473	Metal-dependent amidase/aminoacylase/carboxypeptidase	.	c89369_g1|m.22324	377-1693[-]	sigP:1^24^0.853^YES	ExpAA=27.86^PredHel=1^Topology=i7-29o	GO:0009611|response to wounding	GO:0010179|IAA-Ala conjugate hydrolase activity	GO:0005783|endoplasmic reticulum;GO:0005788|endoplasmic reticulum lumen;GO:0005886|plasma membrane	K14664|ILR1; IAA-amino acid hydrolase [EC:3.5.1.-]	.
c100512_g1	8.38275	4.90775	3.38538	2.75226	gi|123675676|emb|AM481944.1|	655	0	Vitis vinifera contig VV78X266614.7, whole genome shotgun sequence	gi|225462549|ref|XP_002267246.1|	881	5e-110	PREDICTED: protein-S-isoprenylcysteine O-methyltransferase A [Vitis vinifera]	sp|Q93W54|ICMTB_ARATH	267	E:3e-82	RecName: Full=Protein-S-isoprenylcysteine O-methyltransferase B;^Eukaryota; Viridiplantae; Streptophyta; Embryophyta; Tracheophyta; Spermatophyta; Magnoliophyta; eudicotyledons; core eudicotyledons; rosids; malvids; Brassicales; Brassicaceae; Camelineae; Arabidopsis	sp|Q93W54|ICMTB_ARATH	267	E:3e-89	RecName: Full=Protein-S-isoprenylcysteine O-methyltransferase B;^Eukaryota; Viridiplantae; Streptophyta; Embryophyta; Tracheophyta; Spermatophyta; Magnoliophyta; eudicotyledons; core eudicotyledons; rosids; malvids; Brassicales; Brassicaceae; Camelineae; Arabidopsis	PF04191.8	PEMT	Phospholipid methyltransferase	COG2020	Putative protein-S-isoprenylcysteine methyltransferase	.	c100512_g1|m.22410	1066-1659[+]	.	ExpAA=63.73^PredHel=3^Topology=i13-35o75-97i136-158o	GO:0009908|flower development;GO:0009788|negative regulation of abscisic acid mediated signaling pathway;GO:0048367|shoot development	GO:0004671|protein C-terminal S-isoprenylcysteine carboxyl O-methyltransferase activity	GO:0005783|endoplasmic reticulum;GO:0005789|endoplasmic reticulum membrane;GO:0016021|integral to membrane	K00587|ICMT, STE14; protein-S-isoprenylcysteine O-methyltransferase [EC:2.1.1.100]	map00900|Terpenoid backbone biosynthesis;map01130|Biosynthesis of antibiotics
c91694_g1	0.991801	0.0473637	1.5208	3.55375	gi|566176844|ref|XM_006381720.1|	510	0	Populus trichocarpa hypothetical protein (POPTR_0006s17960g) mRNA, complete cds	gi|147800127|emb|CAN64375.1|	1704	0	hypothetical protein VITISV_014422 [Vitis vinifera]	sp|Q7XPY2|PMA1_ORYSJ	629	E:0	RecName: Full=Plasma membrane ATPase;^Eukaryota; Viridiplantae; Streptophyta; Embryophyta; Tracheophyta; Spermatophyta; Magnoliophyta; Liliopsida; Poales; Poaceae; BEP clade; Ehrhartoideae; Oryzeae; Oryza	sp|Q7XPY2|PMA1_ORYSJ	629	E:0	RecName: Full=Plasma membrane ATPase;^Eukaryota; Viridiplantae; Streptophyta; Embryophyta; Tracheophyta; Spermatophyta; Magnoliophyta; Liliopsida; Poales; Poaceae; BEP clade; Ehrhartoideae; Oryzeae; Oryza	PF00122.15	E1-E2_ATPase	E1-E2 ATPase	COG0474	Cation transport ATPase	.	c91694_g1|m.22432	2-1000[+]	.	ExpAA=45.72^PredHel=2^Topology=o15-37i50-72o	GO:0006754|ATP biosynthetic process;GO:0010119|regulation of stomatal movement;GO:0009737|response to abscisic acid stimulus;GO:0009414|response to water deprivation	GO:0005524|ATP binding;GO:0008553|hydrogen-exporting ATPase activity, phosphorylative mechanism;GO:0046872|metal ion binding	GO:0016021|integral to membrane;GO:0005634|nucleus;GO:0005886|plasma membrane;GO:0005773|vacuole	K01535|E3.6.3.6; H+-transporting ATPase [EC:3.6.3.6]	map00190|Oxidative phosphorylation
c105862_g1	45.1168	30.9671	37.7109	38.0718	gi|595823395|ref|XM_007205001.1|	611	0	Prunus persica hypothetical protein (PRUPE_ppa004490mg) mRNA, complete cds	gi|225438902|ref|XP_002283902.1|	2365	0	PREDICTED: metal transporter Nramp3 [Vitis vinifera]	sp|Q9SNV9|NRAM3_ARATH	773	E:0	RecName: Full=Metal transporter Nramp3;^Eukaryota; Viridiplantae; Streptophyta; Embryophyta; Tracheophyta; Spermatophyta; Magnoliophyta; eudicotyledons; core eudicotyledons; rosids; malvids; Brassicales; Brassicaceae; Camelineae; Arabidopsis	sp|Q9SNV9|NRAM3_ARATH	800	E:0	RecName: Full=Metal transporter Nramp3;^Eukaryota; Viridiplantae; Streptophyta; Embryophyta; Tracheophyta; Spermatophyta; Magnoliophyta; eudicotyledons; core eudicotyledons; rosids; malvids; Brassicales; Brassicaceae; Camelineae; Arabidopsis	PF01566.13	Nramp	Natural resistance-associated macrophage protein	COG1914	Mn2+ and Fe2+ transporters of the NRAMP family	.	c105862_g1|m.22634	186-1748[+]	.	ExpAA=243.62^PredHel=11^Topology=o97-119i139-161o171-193i200-217o241-263i284-306o334-356i377-399o414-431i444-466o476-498i	GO:0042742|defense response to bacterium;GO:0055072|iron ion homeostasis;GO:0006828|manganese ion transport;GO:2000379|positive regulation of reactive oxygen species metabolic process;GO:0010043|response to zinc ion	GO:0005215|transporter activity	GO:0005794|Golgi apparatus;GO:0016021|integral to membrane;GO:0009506|plasmodesma;GO:0005774|vacuolar membrane	K12347|SLC11A, NRAMP; natural resistance-associated macrophage protein	map04978|Mineral absorption;map04142|Lysosome
c98731_g1	2.50399	1.97199	1.03819	1.7371	gi|526117967|ref|NM_001281232.1|	818	0	Vitis vinifera beta-glucosidase (BG1), mRNA	gi|297738063|emb|CBI27264.3|	2006	0	unnamed protein product [Vitis vinifera]	sp|Q9FZE0|BGL40_ARATH	697	E:0	RecName: Full=Beta-glucosidase 40;^Eukaryota; Viridiplantae; Streptophyta; Embryophyta; Tracheophyta; Spermatophyta; Magnoliophyta; eudicotyledons; core eudicotyledons; rosids; malvids; Brassicales; Brassicaceae; Camelineae; Arabidopsis`sp|Q9FZE0|BGL40_ARATH	sp|Q9FZE0|BGL40_ARATH	718	E:0	RecName: Full=Beta-glucosidase 40;^Eukaryota; Viridiplantae; Streptophyta; Embryophyta; Tracheophyta; Spermatophyta; Magnoliophyta; eudicotyledons; core eudicotyledons; rosids; malvids; Brassicales; Brassicaceae; Camelineae; Arabidopsis	PF00232.13	Glyco_hydro_1	Glycosyl hydrolase family 1	COG2723	Beta-glucosidase/6-phospho-beta-glucosidase/beta-galactosidase	.	c98731_g1|m.22735	331-1710[+]	sigP:1^26^0.703^YES	.	GO:0005975|carbohydrate metabolic process	GO:0008422|beta-glucosidase activity;GO:0043169|cation binding	GO:0048046|apoplast;GO:0009507|chloroplast	K01188|E3.2.1.21; beta-glucosidase [EC:3.2.1.21]	map01110|Biosynthesis of secondary metabolites;map01100|Metabolic pathways;map00940|Phenylpropanoid biosynthesis;map00460|Cyanoamino acid metabolism;map00500|Starch and sucrose metabolism
c87337_g1	47.0312	39.9162	27.8612	28.9583	gi|349720066|emb|FQ392794.1|	954	0	Vitis vinifera clone SS0AFA4YD20	gi|225439386|ref|XP_002263271.1|	1730	0	PREDICTED: chlorophyll synthase, chloroplastic [Vitis vinifera]	sp|Q38833|CHLG_ARATH	580	E:0	RecName: Full=Chlorophyll synthase, chloroplastic;^Eukaryota; Viridiplantae; Streptophyta; Embryophyta; Tracheophyta; Spermatophyta; Magnoliophyta; eudicotyledons; core eudicotyledons; rosids; malvids; Brassicales; Brassicaceae; Camelineae; Arabidopsis	sp|Q38833|CHLG_ARATH	605	E:0	RecName: Full=Chlorophyll synthase, chloroplastic;^Eukaryota; Viridiplantae; Streptophyta; Embryophyta; Tracheophyta; Spermatophyta; Magnoliophyta; eudicotyledons; core eudicotyledons; rosids; malvids; Brassicales; Brassicaceae; Camelineae; Arabidopsis	PF01040.13	UbiA	UbiA prenyltransferase family	COG0382	4-hydroxybenzoate polyprenyltransferase and related prenyltransferases	.	c87337_g1|m.22754	693-1805[-]	.	ExpAA=124.74^PredHel=5^Topology=o166-188i193-210o220-242i249-266o317-339i	GO:0030494|bacteriochlorophyll biosynthetic process	GO:0046408|chlorophyll synthetase activity	GO:0031969|chloroplast membrane;GO:0009534|chloroplast thylakoid;GO:0016021|integral to membrane	K04040|chlG, bchG; chlorophyll synthase [EC:2.5.1.62]	map00860|Porphyrin and chlorophyll metabolism;map01100|Metabolic pathways;map01110|Biosynthesis of secondary metabolites
c96479_g2	54.0527	37.8942	9.34274	9.96688	gi|590649527|ref|XM_007032366.1|	1317	0	Theobroma cacao H(+)-ATPase 4 isoform 2 (TCM_018330) mRNA, complete cds	gi|225452678|ref|XP_002282263.1|	4034	0	PREDICTED: ATPase 4, plasma membrane-type [Vitis vinifera]	sp|Q9SU58|PMA4_ARATH	1470	E:0	RecName: Full=ATPase 4, plasma membrane-type;^Eukaryota; Viridiplantae; Streptophyta; Embryophyta; Tracheophyta; Spermatophyta; Magnoliophyta; eudicotyledons; core eudicotyledons; rosids; malvids; Brassicales; Brassicaceae; Camelineae; Arabidopsis	sp|Q9SU58|PMA4_ARATH	1564	E:0	RecName: Full=ATPase 4, plasma membrane-type;^Eukaryota; Viridiplantae; Streptophyta; Embryophyta; Tracheophyta; Spermatophyta; Magnoliophyta; eudicotyledons; core eudicotyledons; rosids; malvids; Brassicales; Brassicaceae; Camelineae; Arabidopsis	PF00122.15	E1-E2_ATPase	E1-E2 ATPase	COG0474	Cation transport ATPase	.	c96479_g2|m.23025	1-2541[+]	.	ExpAA=157.05^PredHel=6^Topology=i135-157o172-194i540-562o604-626i682-704o714-733i	GO:0006754|ATP biosynthetic process;GO:0009651|response to salt stress	GO:0005524|ATP binding;GO:0008553|hydrogen-exporting ATPase activity, phosphorylative mechanism;GO:0046872|metal ion binding	GO:0016021|integral to membrane;GO:0005886|plasma membrane	K01535|E3.6.3.6; H+-transporting ATPase [EC:3.6.3.6]	map00190|Oxidative phosphorylation
c91440_g2	6.04855	3.14576	2.14212	3.18744	gi|147854151|emb|AM479124.2|	1235	0	Vitis vinifera contig VV78X038383.7, whole genome shotgun sequence	gi|225454018|ref|XP_002281007.1|	1813	0	PREDICTED: UDP-glucuronate 4-epimerase 3-like [Vitis vinifera]	sp|O81312|GAE3_ARATH	643	E:0	RecName: Full=UDP-glucuronate 4-epimerase 3;^Eukaryota; Viridiplantae; Streptophyta; Embryophyta; Tracheophyta; Spermatophyta; Magnoliophyta; eudicotyledons; core eudicotyledons; rosids; malvids; Brassicales; Brassicaceae; Camelineae; Arabidopsis	sp|O81312|GAE3_ARATH	756	E:0	RecName: Full=UDP-glucuronate 4-epimerase 3;^Eukaryota; Viridiplantae; Streptophyta; Embryophyta; Tracheophyta; Spermatophyta; Magnoliophyta; eudicotyledons; core eudicotyledons; rosids; malvids; Brassicales; Brassicaceae; Camelineae; Arabidopsis	PF01370.16	Epimerase	NAD dependent epimerase/dehydratase family	COG0451	Nucleoside-diphosphate-sugar epimerases	.	c91440_g2|m.23037	459-1754[-]	.	ExpAA=29.38^PredHel=1^Topology=i27-49o	GO:0005975|carbohydrate metabolic process;GO:0044237|cellular metabolic process	GO:0050662|coenzyme binding;GO:0000166|nucleotide binding;GO:0050378|UDP-glucuronate 4-epimerase activity	GO:0032580|Golgi cisterna membrane;GO:0016021|integral to membrane;GO:0016020|membrane	K08679|E5.1.3.6; UDP-glucuronate 4-epimerase [EC:5.1.3.6]	map01100|Metabolic pathways;map00500|Starch and sucrose metabolism;map00520|Amino sugar and nucleotide sugar metabolism
c95948_g4	15.3709	16.1127	11.1021	12.352	gi|147833559|emb|AM471155.2|	374	0	Vitis vinifera contig VV78X080581.10, whole genome shotgun sequence	gi|225465048|ref|XP_002265140.1|	1544	0	PREDICTED: vacuolar amino acid transporter 1 [Vitis vinifera]	sp|P47082|AVT1_YEAST	105	E:2e-23	RecName: Full=Vacuolar amino acid transporter 1;^Eukaryota; Fungi; Dikarya; Ascomycota; Saccharomycotina; Saccharomycetes; Saccharomycetales; Saccharomycetaceae; Saccharomyces	sp|P47082|AVT1_YEAST	105	E:1e-23	RecName: Full=Vacuolar amino acid transporter 1;^Eukaryota; Fungi; Dikarya; Ascomycota; Saccharomycotina; Saccharomycetes; Saccharomycetales; Saccharomycetaceae; Saccharomyces	PF01490.13	Aa_trans	Transmembrane amino acid transporter protein	COG0814	Amino acid permeases	.	c95948_g4|m.23219	63-1025[-]	.	ExpAA=197.27^PredHel=9^Topology=i7-29o55-77i84-106o116-138i151-173o193-215i235-254o259-281i294-316o	GO:0007034|vacuolar transport	GO:0015186|L-glutamine transmembrane transporter activity;GO:0015188|L-isoleucine transmembrane transporter activity;GO:0005302|L-tyrosine transmembrane transporter activity	GO:0000329|fungal-type vacuole membrane;GO:0016021|integral to membrane	K15015|SLC32A, VGAT; solute carrier family 32 (vesicular inhibitory amino acid transporter)	map05032|Morphine addiction;map04721|Synaptic vesicle cycle;map04723|Retrograde endocannabinoid signaling;map04727|GABAergic synapse;map05033|Nicotine addiction
c69873_g1	16.9568	14.4508	16.3767	21.8406	gi|593000269|gb|KF983529.1|	657	0	Carya cathayensis E3 ubiquitin protein ligase RIN2 (RIN2) mRNA, complete cds	gi|225466103|ref|XP_002266334.1|	2811	0	PREDICTED: E3 ubiquitin protein ligase RIN2 [Vitis vinifera]	sp|Q8VYC8|RIN2_ARATH	789	E:0	RecName: Full=E3 ubiquitin protein ligase RIN2;^Eukaryota; Viridiplantae; Streptophyta; Embryophyta; Tracheophyta; Spermatophyta; Magnoliophyta; eudicotyledons; core eudicotyledons; rosids; malvids; Brassicales; Brassicaceae; Camelineae; Arabidopsis	sp|Q8VYC8|RIN2_ARATH	818	E:0	RecName: Full=E3 ubiquitin protein ligase RIN2;^Eukaryota; Viridiplantae; Streptophyta; Embryophyta; Tracheophyta; Spermatophyta; Magnoliophyta; eudicotyledons; core eudicotyledons; rosids; malvids; Brassicales; Brassicaceae; Camelineae; Arabidopsis	PF12678.2	zf-rbx1	RING-H2 zinc finger	COG5243	HRD ubiquitin ligase complex, ER membrane component	.	c69873_g1|m.23271	697-2460[-]	.	ExpAA=136.10^PredHel=5^Topology=i2-24o62-84i109-131o162-184i257-279o	GO:0009626|plant-type hypersensitive response;GO:0034052|positive regulation of plant-type hypersensitive response	GO:0046872|metal ion binding;GO:0004842|ubiquitin-protein ligase activity;GO:0008270|zinc ion binding	GO:0016021|integral to membrane;GO:0005886|plasma membrane	K10636|AMFR, GP78; autocrine motility factor receptor [EC:2.3.2.27]	map04141|Protein processing in endoplasmic reticulum
c46162_g2	0	0	0	0	gi|147860437|emb|AM434566.2|	155	9e-75	Vitis vinifera contig VV78X253191.2, whole genome shotgun sequence	gi|731416391|ref|XP_010659882.1|	533	3e-61	PREDICTED: calcium-transporting ATPase 12, plasma membrane-type-like [Vitis vinifera]	sp|Q9LY77|ACA12_ARATH	141	E:5e-38	RecName: Full=Calcium-transporting ATPase 12, plasma membrane-type;^Eukaryota; Viridiplantae; Streptophyta; Embryophyta; Tracheophyta; Spermatophyta; Magnoliophyta; eudicotyledons; core eudicotyledons; rosids; malvids; Brassicales; Brassicaceae; Camelineae; Arabidopsis	sp|Q9LY77|ACA12_ARATH	141	E:5e-38	RecName: Full=Calcium-transporting ATPase 12, plasma membrane-type;^Eukaryota; Viridiplantae; Streptophyta; Embryophyta; Tracheophyta; Spermatophyta; Magnoliophyta; eudicotyledons; core eudicotyledons; rosids; malvids; Brassicales; Brassicaceae; Camelineae; Arabidopsis	PF00690.21	Cation_ATPase_N	Cation transporter/ATPase, N-terminus	COG0474	Cation transport ATPase	.	c46162_g2|m.23512	2-364[-]	.	ExpAA=43.80^PredHel=2^Topology=i63-85o100-119i	GO:0006754|ATP biosynthetic process	GO:0005524|ATP binding;GO:0005388|calcium-transporting ATPase activity;GO:0046872|metal ion binding	GO:0016021|integral to membrane	K01537|E3.6.3.8; Ca2+-transporting ATPase [EC:3.6.3.8]	map04742|Taste transduction;map00230|Purine metabolism
c101246_g2	18.8688	18.067	22.4366	22.4762	gi|123712351|emb|AM466754.1|	439	0	Vitis vinifera, whole genome shotgun sequence, contig VV78X024360.31, clone ENTAV 115	gi|731422471|ref|XP_010662120.1|	2191	0	PREDICTED: ERAD-associated E3 ubiquitin-protein ligase HRD1B-like [Vitis vinifera]	sp|Q9DBY1|SYVN1_MOUSE	285	E:7e-84	RecName: Full=E3 ubiquitin-protein ligase synoviolin;^Eukaryota; Metazoa; Chordata; Craniata; Vertebrata; Euteleostomi; Mammalia; Eutheria; Euarchontoglires; Glires; Rodentia; Sciurognathi; Muroidea; Muridae; Murinae; Mus; Mus	sp|Q9DBY1|SYVN1_MOUSE	293	E:1e-89	RecName: Full=E3 ubiquitin-protein ligase synoviolin;^Eukaryota; Metazoa; Chordata; Craniata; Vertebrata; Euteleostomi; Mammalia; Eutheria; Euarchontoglires; Glires; Rodentia; Sciurognathi; Muroidea; Muridae; Murinae; Mus; Mus	PF12678.2	zf-rbx1	RING-H2 zinc finger	COG5243	HRD ubiquitin ligase complex, ER membrane component	.	c101246_g2|m.23655	255-1769[+]	.	ExpAA=127.59^PredHel=6^Topology=i7-24o34-56i99-121o141-163i176-198o224-246i	GO:0030433|ER-associated protein catabolic process;GO:0001701|in utero embryonic development;GO:0043066|negative regulation of apoptotic process;GO:0018279|protein N-linked glycosylation via asparagine;GO:0006986|response to unfolded protein	GO:0046872|metal ion binding;GO:0004842|ubiquitin-protein ligase activity;GO:0008270|zinc ion binding	GO:0005783|endoplasmic reticulum;GO:0005789|endoplasmic reticulum membrane;GO:0016021|integral to membrane;GO:0005634|nucleus;GO:0000151|ubiquitin ligase complex	K10601|SYVN1, HRD1; E3 ubiquitin-protein ligase synoviolin [EC:2.3.2.27]	map04141|Protein processing in endoplasmic reticulum;map04120|Ubiquitin mediated proteolysis
c35907_g1	572	428.364	283.954	270.182	gi|349708906|emb|FQ395766.1|	719	0	Vitis vinifera clone SS0AFA14YD12	gi|731441007|ref|XP_010646925.1|	1404	0	PREDICTED: probable xyloglucan endotransglucosylase/hydrolase protein 7 [Vitis vinifera]	sp|Q8LER3|XTH7_ARATH	474	E:2e-164	RecName: Full=Probable xyloglucan endotransglucosylase/hydrolase protein 7;^Eukaryota; Viridiplantae; Streptophyta; Embryophyta; Tracheophyta; Spermatophyta; Magnoliophyta; eudicotyledons; core eudicotyledons; rosids; malvids; Brassicales; Brassicaceae; Camelineae; Arabidopsis	sp|Q8LER3|XTH7_ARATH	473	E:2e-167	RecName: Full=Probable xyloglucan endotransglucosylase/hydrolase protein 7;^Eukaryota; Viridiplantae; Streptophyta; Embryophyta; Tracheophyta; Spermatophyta; Magnoliophyta; eudicotyledons; core eudicotyledons; rosids; malvids; Brassicales; Brassicaceae; Camelineae; Arabidopsis	PF00722.16	Glyco_hydro_16	Glycosyl hydrolases family 16	COG2273	Beta-glucanase/Beta-glucan synthetase	.	c35907_g1|m.23726	302-1171[-]	sigP:1^25^0.774^YES	ExpAA=17.54^PredHel=1^Topology=i7-24o	GO:0006073|cellular glucan metabolic process	GO:0004553|hydrolase activity, hydrolyzing O-glycosyl compounds;GO:0016762|xyloglucan:xyloglucosyl transferase activity	GO:0048046|apoplast;GO:0005618|cell wall	K08235|E2.4.1.207; xyloglucan:xyloglucosyl transferase [EC:2.4.1.207]	.
c85751_g1	10.9626	9.35142	10.2762	12.2727	gi|595822729|ref|XM_007204879.1|	1296	0	Prunus persica hypothetical protein (PRUPE_ppa001470mg) mRNA, complete cds	gi|225435195|ref|XP_002282009.1|	4018	0	PREDICTED: V-type proton ATPase subunit a1 [Vitis vinifera]	sp|Q8RWZ7|VHAA1_ARATH	1329	E:0	RecName: Full=Vacuolar proton ATPase a1;^Eukaryota; Viridiplantae; Streptophyta; Embryophyta; Tracheophyta; Spermatophyta; Magnoliophyta; eudicotyledons; core eudicotyledons; rosids; malvids; Brassicales; Brassicaceae; Camelineae; Arabidopsis	sp|Q8RWZ7|VHAA1_ARATH	1383	E:0	RecName: Full=Vacuolar proton ATPase a1;^Eukaryota; Viridiplantae; Streptophyta; Embryophyta; Tracheophyta; Spermatophyta; Magnoliophyta; eudicotyledons; core eudicotyledons; rosids; malvids; Brassicales; Brassicaceae; Camelineae; Arabidopsis	PF01496.14	V_ATPase_I	V-type ATPase 116kDa subunit family	COG1269	Archaeal/vacuolar-type H+-ATPase subunit I	.	c85751_g1|m.23737	587-3043[-]	.	ExpAA=134.97^PredHel=6^Topology=o423-445i466-488o549-571i584-606o638-660i754-776o	GO:0015991|ATP hydrolysis coupled proton transport;GO:0070070|proton-transporting V-type ATPase complex assembly	GO:0015078|hydrogen ion transmembrane transporter activity	GO:0005768|endosome;GO:0016021|integral to membrane;GO:0005802|trans-Golgi network;GO:0012510|trans-Golgi network transport vesicle membrane;GO:0000220|vacuolar proton-transporting V-type ATPase, V0 domain;GO:0005773|vacuole	K02154|ATPeV0A, ATP6N; V-type H+-transporting ATPase subunit a	map05110|Vibrio cholerae infection;map04142|Lysosome;map04145|Phagosome;map05120|Epithelial cell signaling in Helicobacter pylori infection;map05152|Tuberculosis;map04721|Synaptic vesicle cycle;map05323|Rheumatoid arthritis;map04966|Collecting duct acid secretion;map01100|Metabolic pathways;map00190|Oxidative phosphorylation
c85900_g1	22.0108	12.8615	55.3515	29.7714	gi|147767681|emb|AM425928.2|	275	1e-140	Vitis vinifera contig VV78X185419.8, whole genome shotgun sequence	gi|359489252|ref|XP_002263787.2|	2584	0	PREDICTED: protein ECERIFERUM 1-like [Vitis vinifera]	sp|F4HVY0|CER1_ARATH	575	E:0	RecName: Full=Protein ECERIFERUM 1;^Eukaryota; Viridiplantae; Streptophyta; Embryophyta; Tracheophyta; Spermatophyta; Magnoliophyta; eudicotyledons; core eudicotyledons; rosids; malvids; Brassicales; Brassicaceae; Camelineae; Arabidopsis	sp|F4HVY0|CER1_ARATH	575	E:0	RecName: Full=Protein ECERIFERUM 1;^Eukaryota; Viridiplantae; Streptophyta; Embryophyta; Tracheophyta; Spermatophyta; Magnoliophyta; eudicotyledons; core eudicotyledons; rosids; malvids; Brassicales; Brassicaceae; Camelineae; Arabidopsis	PF12076.3	Wax2_C	WAX2 C-terminal domain	NOG247082	Neurogenic differentiation 4 protein	.	c85900_g1|m.24332	734-2101[+]	.	ExpAA=59.77^PredHel=2^Topology=o20-42i164-186o	GO:0006633|fatty acid biosynthetic process	GO:0005506|iron ion binding;GO:0016491|oxidoreductase activity	GO:0005789|endoplasmic reticulum membrane;GO:0016021|integral to membrane	K15404|K15404, CER1; aldehyde decarbonylase [EC:4.1.99.5]	map01110|Biosynthesis of secondary metabolites;map00073|Cutin, suberine and wax biosynthesis
c85900_g1	22.0108	12.8615	55.3515	29.7714	gi|147767681|emb|AM425928.2|	275	1e-140	Vitis vinifera contig VV78X185419.8, whole genome shotgun sequence	gi|359489252|ref|XP_002263787.2|	2584	0	PREDICTED: protein ECERIFERUM 1-like [Vitis vinifera]	sp|F4HVY0|CER1_ARATH	575	E:0	RecName: Full=Protein ECERIFERUM 1;^Eukaryota; Viridiplantae; Streptophyta; Embryophyta; Tracheophyta; Spermatophyta; Magnoliophyta; eudicotyledons; core eudicotyledons; rosids; malvids; Brassicales; Brassicaceae; Camelineae; Arabidopsis	sp|F4HVY0|CER1_ARATH	250	E:2e-77	RecName: Full=Protein ECERIFERUM 1;^Eukaryota; Viridiplantae; Streptophyta; Embryophyta; Tracheophyta; Spermatophyta; Magnoliophyta; eudicotyledons; core eudicotyledons; rosids; malvids; Brassicales; Brassicaceae; Camelineae; Arabidopsis	PF04116.8	FA_hydroxylase	Fatty acid hydroxylase superfamily	NOG247082	Neurogenic differentiation 4 protein	.	c85900_g1|m.24333	53-712[+]	.	ExpAA=63.90^PredHel=2^Topology=i99-116o126-145i	GO:0006633|fatty acid biosynthetic process	GO:0005506|iron ion binding;GO:0016491|oxidoreductase activity	GO:0005789|endoplasmic reticulum membrane;GO:0016021|integral to membrane	K15404|K15404, CER1; aldehyde decarbonylase [EC:4.1.99.5]	map01110|Biosynthesis of secondary metabolites;map00073|Cutin, suberine and wax biosynthesis
c87333_g1	0.370056	0.336401	0.134013	0.377529	gi|326518271|dbj|AK356950.1|	722	0	Hordeum vulgare subsp. vulgare mRNA for predicted protein, partial cds, clone: NIASHv1042N01	gi|453700139|gb|AGG23553.1|	1005	1e-133	peroxisomal ascorbate peroxidase protein [Triticum aestivum]	sp|Q6ZJJ1|APX4_ORYSJ	361	E:4e-123	RecName: Full=Probable L-ascorbate peroxidase 4;^Eukaryota; Viridiplantae; Streptophyta; Embryophyta; Tracheophyta; Spermatophyta; Magnoliophyta; Liliopsida; Poales; Poaceae; BEP clade; Ehrhartoideae; Oryzeae; Oryza	sp|Q6ZJJ1|APX4_ORYSJ	402	E:2e-140	RecName: Full=Probable L-ascorbate peroxidase 4;^Eukaryota; Viridiplantae; Streptophyta; Embryophyta; Tracheophyta; Spermatophyta; Magnoliophyta; Liliopsida; Poales; Poaceae; BEP clade; Ehrhartoideae; Oryzeae; Oryza	PF00141.18	peroxidase	Peroxidase	COG0376	Catalase (peroxidase I)	.	c87333_g1|m.24723	3-710[+]	.	ExpAA=22.79^PredHel=1^Topology=o206-228i	GO:0042744|hydrogen peroxide catabolic process	GO:0020037|heme binding;GO:0016688|L-ascorbate peroxidase activity;GO:0046872|metal ion binding	GO:0009941|chloroplast envelope;GO:0016021|integral to membrane;GO:0005739|mitochondrion;GO:0005777|peroxisome;GO:0005886|plasma membrane;GO:0005773|vacuole	K00434|E1.11.1.11; L-ascorbate peroxidase [EC:1.11.1.11]	map00053|Ascorbate and aldarate metabolism;map00480|Glutathione metabolism
c87584_g1	13.559	10.484	12.9295	13.8778	gi|596133518|ref|XM_007222154.1|	386	0	Prunus persica hypothetical protein (PRUPE_ppa005832mg) mRNA, complete cds	gi|225453238|ref|XP_002265039.1|	1858	0	PREDICTED: protoheme IX farnesyltransferase, mitochondrial [Vitis vinifera]	sp|O64886|COX10_ARATH	483	E:6e-165	RecName: Full=Protoheme IX farnesyltransferase, mitochondrial;^Eukaryota; Viridiplantae; Streptophyta; Embryophyta; Tracheophyta; Spermatophyta; Magnoliophyta; eudicotyledons; core eudicotyledons; rosids; malvids; Brassicales; Brassicaceae; Camelineae; Arabidopsis	sp|O64886|COX10_ARATH	514	E:4e-179	RecName: Full=Protoheme IX farnesyltransferase, mitochondrial;^Eukaryota; Viridiplantae; Streptophyta; Embryophyta; Tracheophyta; Spermatophyta; Magnoliophyta; eudicotyledons; core eudicotyledons; rosids; malvids; Brassicales; Brassicaceae; Camelineae; Arabidopsis	PF01040.13	UbiA	UbiA prenyltransferase family	COG0109	Polyprenyltransferase (cytochrome oxidase assembly factor)	.	c87584_g1|m.24743	267-1553[-]	.	ExpAA=184.86^PredHel=9^Topology=i81-103o107-129i150-172o176-195i202-221o231-253i274-293o298-320i333-352o	GO:0048034|heme O biosynthetic process	GO:0008495|protoheme IX farnesyltransferase activity	GO:0016021|integral to membrane;GO:0005743|mitochondrial inner membrane	K02257|COX10; protoheme IX farnesyltransferase [EC:2.5.1.-]	map00860|Porphyrin and chlorophyll metabolism;map01100|Metabolic pathways;map00190|Oxidative phosphorylation;map01110|Biosynthesis of secondary metabolites
c86995_g1	0.18523	0.362674	0.187824	0.431933	gi|283806362|dbj|AB539589.1|	829	0	Triticum aestivum TaSAG8 mRNA for 3-ketoacyl-CoA thiolase-like protein, complete cds	gi|283806363|dbj|BAI66423.1|	1163	3e-155	3-ketoacyl-CoA thiolase-like protein [Triticum aestivum]	sp|Q56WD9|THIK2_ARATH	372	E:6e-125	RecName: Full=3-ketoacyl-CoA thiolase 2, peroxisomal;^Eukaryota; Viridiplantae; Streptophyta; Embryophyta; Tracheophyta; Spermatophyta; Magnoliophyta; eudicotyledons; core eudicotyledons; rosids; malvids; Brassicales; Brassicaceae; Camelineae; Arabidopsis	sp|Q56WD9|THIK2_ARATH	434	E:4e-150	RecName: Full=3-ketoacyl-CoA thiolase 2, peroxisomal;^Eukaryota; Viridiplantae; Streptophyta; Embryophyta; Tracheophyta; Spermatophyta; Magnoliophyta; eudicotyledons; core eudicotyledons; rosids; malvids; Brassicales; Brassicaceae; Camelineae; Arabidopsis	PF00108.18	Thiolase_N	Thiolase, N-terminal domain	COG0183	Acetyl-CoA acetyltransferase	.	c86995_g1|m.25188	1-792[+]	.	ExpAA=15.74^PredHel=1^Topology=i219-236o	GO:0006635|fatty acid beta-oxidation;GO:0010111|glyoxysome organization;GO:0009695|jasmonic acid biosynthetic process;GO:0031408|oxylipin biosynthetic process;GO:0009789|positive regulation of abscisic acid mediated signaling pathway;GO:0009611|response to wounding	GO:0003988|acetyl-CoA C-acyltransferase activity	GO:0009507|chloroplast;GO:0009514|glyoxysome;GO:0005739|mitochondrion;GO:0005730|nucleolus;GO:0005777|peroxisome;GO:0005774|vacuolar membrane	K07513|ACAA1; acetyl-CoA acyltransferase 1 [EC:2.3.1.16]	map00280|Valine, leucine and isoleucine degradation;map01212|Fatty acid metabolism;map04146|Peroxisome;map00071|Fatty acid degradation;map00592|alpha-Linolenic acid metabolism;map03320|PPAR signaling pathway;map01110|Biosynthesis of secondary metabolites;map01100|Metabolic pathways;map01130|Biosynthesis of antibiotics;map01040|Biosynthesis of unsaturated fatty acids
c50050_g1	0.104327	0.170224	0.141051	0.035478	gi|326507177|dbj|AK364463.1|	640	0	Hordeum vulgare subsp. vulgare mRNA for predicted protein, complete cds, clone: NIASHv2025H08	gi|326502876|dbj|BAJ99066.1|	761	5e-95	predicted protein [Hordeum vulgare subsp. vulgare]	sp|Q9SQT8|DHQSD_ARATH	177	E:5e-50	RecName: Full=Bifunctional 3-dehydroquinate dehydratase/shikimate dehydrogenase, chloroplastic;^Eukaryota; Viridiplantae; Streptophyta; Embryophyta; Tracheophyta; Spermatophyta; Magnoliophyta; eudicotyledons; core eudicotyledons; rosids; malvids; Brassicales; Brassicaceae; Camelineae; Arabidopsis	sp|Q9SQT8|DHQSD_ARATH	184	E:1e-53	RecName: Full=Bifunctional 3-dehydroquinate dehydratase/shikimate dehydrogenase, chloroplastic;^Eukaryota; Viridiplantae; Streptophyta; Embryophyta; Tracheophyta; Spermatophyta; Magnoliophyta; eudicotyledons; core eudicotyledons; rosids; malvids; Brassicales; Brassicaceae; Camelineae; Arabidopsis	PF01488.15	Shikimate_DH	Shikimate / quinate 5-dehydrogenase	COG0169	Shikimate 5-dehydrogenase	.	c50050_g1|m.25237	2-505[+]	.	ExpAA=13.70^PredHel=1^Topology=i13-35o	GO:0009073|aromatic amino acid family biosynthetic process;GO:0009423|chorismate biosynthetic process;GO:0009793|embryo development ending in seed dormancy;GO:0019632|shikimate metabolic process	GO:0003855|3-dehydroquinate dehydratase activity;GO:0050661|NADP binding;GO:0004764|shikimate 3-dehydrogenase (NADP+) activity	GO:0009570|chloroplast stroma	K13832|aroDE, DHQ-SDH; 3-dehydroquinate dehydratase / shikimate dehydrogenase [EC:4.2.1.10 1.1.1.25]	map01230|Biosynthesis of amino acids;map01100|Metabolic pathways;map00400|Phenylalanine, tyrosine and tryptophan biosynthesis;map01110|Biosynthesis of secondary metabolites;map01130|Biosynthesis of antibiotics
c88437_g4	2.87941	0.841462	0.305047	0.657664	gi|147794405|emb|AM433947.2|	417	0	Vitis vinifera contig VV78X035106.3, whole genome shotgun sequence	gi|731389395|ref|XP_010649968.1|	904	3e-112	PREDICTED: putative calcium-transporting ATPase 13, plasma membrane-type isoform X2 [Vitis vinifera]	sp|Q9LY77|ACA12_ARATH	276	E:3e-85	RecName: Full=Calcium-transporting ATPase 12, plasma membrane-type;^Eukaryota; Viridiplantae; Streptophyta; Embryophyta; Tracheophyta; Spermatophyta; Magnoliophyta; eudicotyledons; core eudicotyledons; rosids; malvids; Brassicales; Brassicaceae; Camelineae; Arabidopsis	sp|Q9LY77|ACA12_ARATH	276	E:3e-85	RecName: Full=Calcium-transporting ATPase 12, plasma membrane-type;^Eukaryota; Viridiplantae; Streptophyta; Embryophyta; Tracheophyta; Spermatophyta; Magnoliophyta; eudicotyledons; core eudicotyledons; rosids; malvids; Brassicales; Brassicaceae; Camelineae; Arabidopsis	PF00122.15	E1-E2_ATPase	E1-E2 ATPase	COG0474	Cation transport ATPase	.	c88437_g4|m.25264	1-564[+]	.	ExpAA=20.02^PredHel=1^Topology=i2-24o	GO:0006754|ATP biosynthetic process	GO:0005524|ATP binding;GO:0005388|calcium-transporting ATPase activity;GO:0046872|metal ion binding	GO:0016021|integral to membrane	K01537|E3.6.3.8; Ca2+-transporting ATPase [EC:3.6.3.8]	map04742|Taste transduction;map00230|Purine metabolism
c107277_g1	0.475268	0	0	0.0969732	gi|595837896|ref|XM_007207484.1|	195	8e-97	Prunus persica hypothetical protein (PRUPE_ppa017421mg) mRNA, complete cds	gi|147858029|emb|CAN80346.1|	792	1e-99	hypothetical protein VITISV_003134 [Vitis vinifera]	sp|Q9FJD5|LAC17_ARATH	235	E:7e-73	RecName: Full=Laccase-17;^Eukaryota; Viridiplantae; Streptophyta; Embryophyta; Tracheophyta; Spermatophyta; Magnoliophyta; eudicotyledons; core eudicotyledons; rosids; malvids; Brassicales; Brassicaceae; Camelineae; Arabidopsis	sp|Q9FJD5|LAC17_ARATH	235	E:4e-73	RecName: Full=Laccase-17;^Eukaryota; Viridiplantae; Streptophyta; Embryophyta; Tracheophyta; Spermatophyta; Magnoliophyta; eudicotyledons; core eudicotyledons; rosids; malvids; Brassicales; Brassicaceae; Camelineae; Arabidopsis	PF07732.10	Cu-oxidase_3	Multicopper oxidase	COG2132	Putative multicopper oxidases	.	c107277_g1|m.25362	30-509[+]	sigP:1^33^0.787^YES	ExpAA=24.44^PredHel=1^Topology=o10-32i	GO:0009809|lignin biosynthetic process;GO:0046274|lignin catabolic process	GO:0005507|copper ion binding;GO:0052716|hydroquinone:oxygen oxidoreductase activity;GO:0016491|oxidoreductase activity	GO:0048046|apoplast	K05909|E1.10.3.2; laccase [EC:1.10.3.2]	.
c95224_g1	8.71449	9.72479	12.2263	36.2809	gi|595862807|ref|XM_007211405.1|	517	0	Prunus persica hypothetical protein (PRUPE_ppa007482mg) mRNA, complete cds	gi|359483898|ref|XP_002271644.2|	2295	0	PREDICTED: endoplasmic reticulum oxidoreductin-1-like [Vitis vinifera]	sp|Q9C7S7|ERO1_ARATH	637	E:0	RecName: Full=Endoplasmic oxidoreductin-1;^Eukaryota; Viridiplantae; Streptophyta; Embryophyta; Tracheophyta; Spermatophyta; Magnoliophyta; eudicotyledons; core eudicotyledons; rosids; malvids; Brassicales; Brassicaceae; Camelineae; Arabidopsis	sp|Q9C7S7|ERO1_ARATH	652	E:0	RecName: Full=Endoplasmic oxidoreductin-1;^Eukaryota; Viridiplantae; Streptophyta; Embryophyta; Tracheophyta; Spermatophyta; Magnoliophyta; eudicotyledons; core eudicotyledons; rosids; malvids; Brassicales; Brassicaceae; Camelineae; Arabidopsis	PF04137.10	ERO1	Endoplasmic Reticulum Oxidoreductin 1 (ERO1)	COG5061	Oxidoreductin, endoplasmic reticulum membrane-associated protein involved in disulfide bond formation	.	c95224_g1|m.25500	267-1739[+]	.	ExpAA=22.16^PredHel=1^Topology=i17-39o	GO:0022900|electron transport chain	GO:0050660|flavin adenine dinucleotide binding;GO:0016671|oxidoreductase activity, acting on a sulfur group of donors, disulfide as acceptor	GO:0005783|endoplasmic reticulum;GO:0005789|endoplasmic reticulum membrane	K10976|ERO1LB; ERO1-like protein beta [EC:1.8.4.-]	map04141|Protein processing in endoplasmic reticulum
c97515_g1	17.6197	20.8977	39.825	32.0546	gi|123694870|emb|AM474232.1|	1840	0	Vitis vinifera contig VV78X047366.15, whole genome shotgun sequence	gi|225437164|ref|XP_002274787.1|	4676	0	PREDICTED: calcium-transporting ATPase 12, plasma membrane-type [Vitis vinifera]	sp|Q9LY77|ACA12_ARATH	1338	E:0	RecName: Full=Calcium-transporting ATPase 12, plasma membrane-type;^Eukaryota; Viridiplantae; Streptophyta; Embryophyta; Tracheophyta; Spermatophyta; Magnoliophyta; eudicotyledons; core eudicotyledons; rosids; malvids; Brassicales; Brassicaceae; Camelineae; Arabidopsis	sp|Q9LY77|ACA12_ARATH	1397	E:0	RecName: Full=Calcium-transporting ATPase 12, plasma membrane-type;^Eukaryota; Viridiplantae; Streptophyta; Embryophyta; Tracheophyta; Spermatophyta; Magnoliophyta; eudicotyledons; core eudicotyledons; rosids; malvids; Brassicales; Brassicaceae; Camelineae; Arabidopsis	PF00690.21	Cation_ATPase_N	Cation transporter/ATPase, N-terminus	COG0474	Cation transport ATPase	.	c97515_g1|m.25747	131-3328[+]	.	ExpAA=173.30^PredHel=8^Topology=i174-191o201-223i358-380o408-430i827-849o854-876i969-987o997-1019i	GO:0006754|ATP biosynthetic process	GO:0005524|ATP binding;GO:0005388|calcium-transporting ATPase activity;GO:0046872|metal ion binding	GO:0016021|integral to membrane	K01537|E3.6.3.8; Ca2+-transporting ATPase [EC:3.6.3.8]	map04742|Taste transduction;map00230|Purine metabolism
c95886_g1	134.982	195.033	255.495	239.916	gi|349731249|emb|FQ394371.1|	557	0	Vitis vinifera clone SS0AFA21YB20	gi|225464748|ref|XP_002264621.1|	1209	3e-160	PREDICTED: zinc transporter 8 [Vitis vinifera]	sp|Q6L8G0|ZIP5_ORYSJ	330	E:5e-107	RecName: Full=Zinc transporter 5;^Eukaryota; Viridiplantae; Streptophyta; Embryophyta; Tracheophyta; Spermatophyta; Magnoliophyta; Liliopsida; Poales; Poaceae; BEP clade; Ehrhartoideae; Oryzeae; Oryza	sp|Q6L8G0|ZIP5_ORYSJ	400	E:1e-136	RecName: Full=Zinc transporter 5;^Eukaryota; Viridiplantae; Streptophyta; Embryophyta; Tracheophyta; Spermatophyta; Magnoliophyta; Liliopsida; Poales; Poaceae; BEP clade; Ehrhartoideae; Oryzeae; Oryza	PF02535.17	Zip	ZIP Zinc transporter	KOG1558	Fe2+/Zn2+ regulated transporter	.	c95886_g1|m.25847	181-1245[+]	sigP:1^22^0.786^YES	ExpAA=170.04^PredHel=7^Topology=i7-26o41-63i75-97o117-139i260-282o292-314i334-351o	GO:0006829|zinc ion transport	GO:0005385|zinc ion transmembrane transporter activity	GO:0016021|integral to membrane;GO:0005886|plasma membrane	K14709|SLC39A1_2_3, ZIP1_2_3; solute carrier family 39 (zinc transporter), member 1/2/3	.
c93498_g1	20.5275	24.9133	11.8606	10.8851	gi|595792894|ref|XM_007200134.1|	296	2e-152	Prunus persica hypothetical protein (PRUPE_ppa016004mg) mRNA, complete cds	gi|731384543|ref|XP_010648175.1|	1524	0	PREDICTED: 1,4-dihydroxy-2-naphthoate polyprenyltransferase, chloroplastic isoform X2 [Vitis vinifera]	sp|Q0WUA3|MENA_ARATH	365	E:2e-120	RecName: Full=1,4-dihydroxy-2-naphthoate polyprenyltransferase, chloroplastic;^Eukaryota; Viridiplantae; Streptophyta; Embryophyta; Tracheophyta; Spermatophyta; Magnoliophyta; eudicotyledons; core eudicotyledons; rosids; malvids; Brassicales; Brassicaceae; Camelineae; Arabidopsis	sp|Q0WUA3|MENA_ARATH	413	E:1e-140	RecName: Full=1,4-dihydroxy-2-naphthoate polyprenyltransferase, chloroplastic;^Eukaryota; Viridiplantae; Streptophyta; Embryophyta; Tracheophyta; Spermatophyta; Magnoliophyta; eudicotyledons; core eudicotyledons; rosids; malvids; Brassicales; Brassicaceae; Camelineae; Arabidopsis	PF01040.13	UbiA	UbiA prenyltransferase family	COG1575	1,4-dihydroxy-2-naphthoate octaprenyltransferase	.	c93498_g1|m.25865	139-1317[-]	.	ExpAA=175.12^PredHel=9^Topology=i101-123o128-145i166-188o192-214i226-248o258-280i309-326o330-352i372-391o	GO:0009772|photosynthetic electron transport in photosystem II;GO:0042372|phylloquinone biosynthetic process;GO:0010236|plastoquinone biosynthetic process	GO:0046428|1,4-dihydroxy-2-naphthoate octaprenyltransferase activity	GO:0009507|chloroplast;GO:0031969|chloroplast membrane;GO:0016021|integral to membrane	K02548|menA; 1,4-dihydroxy-2-naphthoate octaprenyltransferase [EC:2.5.1.74 2.5.1.-]	map00130|Ubiquinone and other terpenoid-quinone biosynthesis;map01100|Metabolic pathways;map01110|Biosynthesis of secondary metabolites
c99559_g1	13.6757	6.85669	5.51323	4.18135	gi|123692343|emb|AM482992.1|	1173	0	Vitis vinifera, whole genome shotgun sequence, contig VV78X197321.4, clone ENTAV 115	gi|731397409|ref|XP_010652863.1|	2251	0	PREDICTED: cytochrome P450 86B1 [Vitis vinifera]	sp|Q9FMY1|C86B1_ARATH	399	E:2e-127	RecName: Full=Cytochrome P450 86B1;^Eukaryota; Viridiplantae; Streptophyta; Embryophyta; Tracheophyta; Spermatophyta; Magnoliophyta; eudicotyledons; core eudicotyledons; rosids; malvids; Brassicales; Brassicaceae; Camelineae; Arabidopsis	sp|Q9FMY1|C86B1_ARATH	401	E:6e-132	RecName: Full=Cytochrome P450 86B1;^Eukaryota; Viridiplantae; Streptophyta; Embryophyta; Tracheophyta; Spermatophyta; Magnoliophyta; eudicotyledons; core eudicotyledons; rosids; malvids; Brassicales; Brassicaceae; Camelineae; Arabidopsis	PF00067.17	p450	Cytochrome P450	COG2124	Cytochrome P450	.	c99559_g1|m.25900	625-2151[+]	sigP:1^27^0.753^YES	.	GO:0010345|suberin biosynthetic process;GO:0042761|very long-chain fatty acid biosynthetic process	GO:0009055|electron carrier activity;GO:0020037|heme binding;GO:0005506|iron ion binding;GO:0004497|monooxygenase activity;GO:0016705|oxidoreductase activity, acting on paired donors, with incorporation or reduction of molecular oxygen	GO:0005783|endoplasmic reticulum;GO:0005789|endoplasmic reticulum membrane;GO:0016021|integral to membrane	K15402|CYP86B1; fatty acid omega-hydroxylase [EC:1.14.-.-]	map00073|Cutin, suberine and wax biosynthesis
c33376_g1	0.111442	0.2182	0	0	gi|241985236|dbj|AK332496.1|	423	0	Triticum aestivum cDNA, clone: WT004_B23, cultivar: Chinese Spring	gi|326530534|dbj|BAJ97693.1|	645	3e-80	predicted protein, partial [Hordeum vulgare subsp. vulgare]	sp|P46975|STT3_CAEEL	162	E:1e-45	RecName: Full=Dolichyl-diphosphooligosaccharide--protein glycosyltransferase subunit STT3;^Eukaryota; Metazoa; Ecdysozoa; Nematoda; Chromadorea; Rhabditida; Rhabditoidea; Rhabditidae; Peloderinae; Caenorhabditis	sp|P46975|STT3_CAEEL	174	E:5e-50	RecName: Full=Dolichyl-diphosphooligosaccharide--protein glycosyltransferase subunit STT3;^Eukaryota; Metazoa; Ecdysozoa; Nematoda; Chromadorea; Rhabditida; Rhabditoidea; Rhabditidae; Peloderinae; Caenorhabditis	PF02516.9	STT3	Oligosaccharyl transferase STT3 subunit	COG1287	Uncharacterized membrane protein, required for N-linked glycosylation	.	c33376_g1|m.26008	3-434[+]	.	ExpAA=90.35^PredHel=4^Topology=o5-22i35-57o72-94i101-123o	GO:0009792|embryo development ending in birth or egg hatching;GO:0040007|growth;GO:0040011|locomotion;GO:0040015|negative regulation of multicellular organism growth;GO:0002119|nematode larval development;GO:0006486|protein glycosylation;GO:0000003|reproduction	GO:0004576|oligosaccharyl transferase activity	GO:0005789|endoplasmic reticulum membrane;GO:0016021|integral to membrane	K07151|STT3; dolichyl-diphosphooligosaccharide--protein glycosyltransferase [EC:2.4.99.18]	map04141|Protein processing in endoplasmic reticulum;map00513|Various types of N-glycan biosynthesis;map01100|Metabolic pathways;map00510|N-Glycan biosynthesis
c103671_g1	0	0	0	0	gi|121705941|ref|XM_001271233.1|	84	4e-35	Aspergillus clavatus NRRL 1 vacuolar ATP synthase 16 kDa proteolipid subunit, putative (ACLA_040240), partial mRNA	gi|759287122|gb|KIW63616.1|	497	6e-60	V-type proton ATPase proteolipid subunit [Capronia semiimmersa]	sp|P50515|VATL_SCHPO	183	E:3e-57	RecName: Full=V-type proton ATPase 16 kDa proteolipid subunit;^Eukaryota; Fungi; Dikarya; Ascomycota; Taphrinomycotina; Schizosaccharomycetes; Schizosaccharomycetales; Schizosaccharomycetaceae; Schizosaccharomyces	sp|P50515|VATL_SCHPO	269	E:4e-91	RecName: Full=V-type proton ATPase 16 kDa proteolipid subunit;^Eukaryota; Fungi; Dikarya; Ascomycota; Taphrinomycotina; Schizosaccharomycetes; Schizosaccharomycetales; Schizosaccharomycetaceae; Schizosaccharomyces	PF00137.16	ATP-synt_C	ATP synthase subunit C	COG0636	F0F1-type ATP synthase, subunit c/Archaeal/vacuolar-type H+-ATPase, subunit K	.	c103671_g1|m.26088	42-551[-]	.	ExpAA=91.64^PredHel=4^Topology=o20-42i62-84o99-121i134-156o	GO:0015991|ATP hydrolysis coupled proton transport;GO:0006897|endocytosis;GO:0007035|vacuolar acidification	GO:0046961|proton-transporting ATPase activity, rotational mechanism	GO:0005783|endoplasmic reticulum;GO:0016021|integral to membrane;GO:0000220|vacuolar proton-transporting V-type ATPase, V0 domain	K02155|ATPeV0C, ATP6L; V-type H+-transporting ATPase 16kDa proteolipid subunit	map05110|Vibrio cholerae infection;map04142|Lysosome;map04145|Phagosome;map05120|Epithelial cell signaling in Helicobacter pylori infection;map05152|Tuberculosis;map04721|Synaptic vesicle cycle;map05323|Rheumatoid arthritis;map04966|Collecting duct acid secretion;map01100|Metabolic pathways;map00190|Oxidative phosphorylation
c83212_g1	319.273	348.733	354.466	278.818	gi|349717393|emb|FQ397393.1|	431	0	Vitis vinifera clone SS0AEB6YP04	gi|567858098|ref|XP_006421732.1|	632	2e-79	hypothetical protein CICLE_v10006225mg [Citrus clementina]	sp|Q9STY6|RS202_ARATH	229	E:2e-73	RecName: Full=40S ribosomal protein S20-2;^Eukaryota; Viridiplantae; Streptophyta; Embryophyta; Tracheophyta; Spermatophyta; Magnoliophyta; eudicotyledons; core eudicotyledons; rosids; malvids; Brassicales; Brassicaceae; Camelineae; Arabidopsis	sp|Q9STY6|RS202_ARATH	229	E:5e-76	RecName: Full=40S ribosomal protein S20-2;^Eukaryota; Viridiplantae; Streptophyta; Embryophyta; Tracheophyta; Spermatophyta; Magnoliophyta; eudicotyledons; core eudicotyledons; rosids; malvids; Brassicales; Brassicaceae; Camelineae; Arabidopsis	PF00338.17	Ribosomal_S10	Ribosomal protein S10p/S20e	COG0051	Ribosomal protein S10	.	c83212_g1|m.26215	511-987[-]	sigP:1^23^0.452^YES	.	GO:0006412|translation	GO:0003723|RNA binding;GO:0003735|structural constituent of ribosome	GO:0005618|cell wall;GO:0022627|cytosolic small ribosomal subunit;GO:0016020|membrane;GO:0005730|nucleolus;GO:0009506|plasmodesma	K02969|RP-S20e, RPS20; small subunit ribosomal protein S20e	map03010|Ribosome
c78788_g2	0.210771	0.206341	0.0712407	0.143352	gi|336042820|gb|JN033547.1|	342	1e-178	Triticum aestivum vacuolar ATPase subunit A mRNA, complete cds	gi|336042821|gb|AEH95770.1|	559	3e-65	vacuolar ATPase subunit A [Triticum aestivum]	sp|Q9SJT7|VHAA2_ARATH	159	E:1e-44	RecName: Full=Vacuolar proton ATPase a2;^Eukaryota; Viridiplantae; Streptophyta; Embryophyta; Tracheophyta; Spermatophyta; Magnoliophyta; eudicotyledons; core eudicotyledons; rosids; malvids; Brassicales; Brassicaceae; Camelineae; Arabidopsis	sp|Q9SJT7|VHAA2_ARATH	172	E:1e-49	RecName: Full=Vacuolar proton ATPase a2;^Eukaryota; Viridiplantae; Streptophyta; Embryophyta; Tracheophyta; Spermatophyta; Magnoliophyta; eudicotyledons; core eudicotyledons; rosids; malvids; Brassicales; Brassicaceae; Camelineae; Arabidopsis	PF01496.14	V_ATPase_I	V-type ATPase 116kDa subunit family	COG1269	Archaeal/vacuolar-type H+-ATPase subunit I	.	c78788_g2|m.26506	3-344[-]	.	ExpAA=40.50^PredHel=2^Topology=i5-27o59-81i	GO:0015991|ATP hydrolysis coupled proton transport;GO:0015986|ATP synthesis coupled proton transport;GO:0031669|cellular response to nutrient levels;GO:0032119|sequestering of zinc ion;GO:0070072|vacuolar proton-transporting V-type ATPase complex assembly;GO:0043181|vacuolar sequestering	GO:0015078|hydrogen ion transmembrane transporter activity;GO:0009678|hydrogen-translocating pyrophosphatase activity;GO:0045735|nutrient reservoir activity	GO:0009507|chloroplast;GO:0005794|Golgi apparatus;GO:0016021|integral to membrane;GO:0005739|mitochondrion;GO:0009705|plant-type vacuole membrane;GO:0000220|vacuolar proton-transporting V-type ATPase, V0 domain	K02154|ATPeV0A, ATP6N; V-type H+-transporting ATPase subunit a	map05110|Vibrio cholerae infection;map04142|Lysosome;map04145|Phagosome;map05120|Epithelial cell signaling in Helicobacter pylori infection;map05152|Tuberculosis;map04721|Synaptic vesicle cycle;map05323|Rheumatoid arthritis;map04966|Collecting duct acid secretion;map01100|Metabolic pathways;map00190|Oxidative phosphorylation
c83809_g1	14.2997	11.9713	11.331	9.88015	gi|359483779|ref|XM_002267954.2|	598	0	PREDICTED: Vitis vinifera ER lumen protein-retaining receptor A (LOC100242851), mRNA	gi|225443728|ref|XP_002267990.1|	1028	4e-136	PREDICTED: ER lumen protein-retaining receptor A [Vitis vinifera]	sp|P35402|ERD2_ARATH	354	E:3e-119	RecName: Full=ER lumen protein retaining receptor;^Eukaryota; Viridiplantae; Streptophyta; Embryophyta; Tracheophyta; Spermatophyta; Magnoliophyta; eudicotyledons; core eudicotyledons; rosids; malvids; Brassicales; Brassicaceae; Camelineae; Arabidopsis	sp|P35402|ERD2_ARATH	372	E:4e-130	RecName: Full=ER lumen protein retaining receptor;^Eukaryota; Viridiplantae; Streptophyta; Embryophyta; Tracheophyta; Spermatophyta; Magnoliophyta; eudicotyledons; core eudicotyledons; rosids; malvids; Brassicales; Brassicaceae; Camelineae; Arabidopsis	PF00810.13	ER_lumen_recept	ER lumen protein retaining receptor	COG5196	ER lumen protein retaining receptor	.	c83809_g1|m.26634	101-748[+]	.	ExpAA=111.84^PredHel=5^Topology=i55-77o92-111i120-139o149-168i181-203o	GO:0006621|protein retention in ER lumen;GO:0015031|protein transport;GO:0016192|vesicle-mediated transport	GO:0005046|KDEL sequence binding	GO:0005801|cis-Golgi network;GO:0005783|endoplasmic reticulum;GO:0005789|endoplasmic reticulum membrane;GO:0005794|Golgi apparatus;GO:0016021|integral to membrane	K10949|KDELR; ER lumen protein retaining receptor	map05110|Vibrio cholerae infection
c72841_g1	3.0525	4.31979	3.30976	2.92915	gi|123697800|emb|AM457099.1|	98	1e-42	Vitis vinifera, whole genome shotgun sequence, contig VV78X068540.8, clone ENTAV 115	gi|297733659|emb|CBI14906.3|	492	1e-58	unnamed protein product [Vitis vinifera]	sp|Q2NKU0|CENPX_BOVIN	60.5	E:1e-10	RecName: Full=Centromere protein X;^Eukaryota; Metazoa; Chordata; Craniata; Vertebrata; Euteleostomi; Mammalia; Eutheria; Laurasiatheria; Cetartiodactyla; Ruminantia; Pecora; Bovidae; Bovinae; Bos	sp|Q2NKU0|CENPX_BOVIN	60.5	E:2e-11	RecName: Full=Centromere protein X;^Eukaryota; Metazoa; Chordata; Craniata; Vertebrata; Euteleostomi; Mammalia; Eutheria; Laurasiatheria; Cetartiodactyla; Ruminantia; Pecora; Bovidae; Bovinae; Bos	PF09415.5	CENP-X	CENP-S associating Centromere protein X	NOG71130	Stimulated by retinoic acid 13 homolog (mouse) protein	.	c72841_g1|m.26803	381-800[-]	.	ExpAA=18.91^PredHel=1^Topology=i7-26o	GO:0051301|cell division;GO:0006281|DNA repair;GO:0007067|mitosis;GO:0031297|replication fork processing;GO:0000712|resolution of meiotic recombination intermediates	GO:0003690|double-stranded DNA binding	GO:0000777|condensed chromosome kinetochore;GO:0071821|FANCM-MHF complex;GO:0043240|Fanconi anaemia nuclear complex	K15360|STRA13, CENPX, MHF2; centromere protein X	map03460|Fanconi anemia pathway
c93991_g1	10.6872	7.11458	1.38712	1.33744	gi|225453316|ref|XM_002269944.1|	319	3e-165	PREDICTED: Vitis vinifera cytochrome P450 714C2 (LOC100249636), mRNA	gi|147862908|emb|CAN78942.1|	2054	0	hypothetical protein VITISV_002447 [Vitis vinifera]	sp|O48786|C734A_ARATH	303	E:1e-93	RecName: Full=Cytochrome P450 734A1;^Eukaryota; Viridiplantae; Streptophyta; Embryophyta; Tracheophyta; Spermatophyta; Magnoliophyta; eudicotyledons; core eudicotyledons; rosids; malvids; Brassicales; Brassicaceae; Camelineae; Arabidopsis	sp|O48786|C734A_ARATH	335	E:1e-106	RecName: Full=Cytochrome P450 734A1;^Eukaryota; Viridiplantae; Streptophyta; Embryophyta; Tracheophyta; Spermatophyta; Magnoliophyta; eudicotyledons; core eudicotyledons; rosids; malvids; Brassicales; Brassicaceae; Camelineae; Arabidopsis	PF00067.17	p450	Cytochrome P450	COG2124	Cytochrome P450	.	c93991_g1|m.26976	3-1598[+]	.	ExpAA=24.21^PredHel=1^Topology=i20-42o	GO:0010268|brassinosteroid homeostasis;GO:0016131|brassinosteroid metabolic process;GO:0040008|regulation of growth;GO:0009741|response to brassinosteroid stimulus;GO:0009416|response to light stimulus	GO:0009055|electron carrier activity;GO:0020037|heme binding;GO:0005506|iron ion binding;GO:0016705|oxidoreductase activity, acting on paired donors, with incorporation or reduction of molecular oxygen;GO:0008395|steroid hydroxylase activity	GO:0016021|integral to membrane	K15639|CYP734A1, BAS1; PHYB activation tagged suppressor 1 [EC:1.14.-.-]	map00905|Brassinosteroid biosynthesis
c96476_g1	10.6643	5.86951	9.16362	9.28344	gi|147819468|emb|AM450353.2|	1527	0	Vitis vinifera contig VV78X194726.21, whole genome shotgun sequence	gi|225441900|ref|XP_002284417.1|	4461	0	PREDICTED: calcium-transporting ATPase 4, plasma membrane-type [Vitis vinifera]	sp|O22218|ACA4_ARATH	1399	E:0	RecName: Full=Calcium-transporting ATPase 4, plasma membrane-type;^Eukaryota; Viridiplantae; Streptophyta; Embryophyta; Tracheophyta; Spermatophyta; Magnoliophyta; eudicotyledons; core eudicotyledons; rosids; malvids; Brassicales; Brassicaceae; Camelineae; Arabidopsis	sp|O22218|ACA4_ARATH	1551	E:0	RecName: Full=Calcium-transporting ATPase 4, plasma membrane-type;^Eukaryota; Viridiplantae; Streptophyta; Embryophyta; Tracheophyta; Spermatophyta; Magnoliophyta; eudicotyledons; core eudicotyledons; rosids; malvids; Brassicales; Brassicaceae; Camelineae; Arabidopsis	PF12515.3	CaATP_NAI	Ca2+-ATPase N terminal autoinhibitory domain	COG0474	Cation transport ATPase	.	c96476_g1|m.27051	494-3595[-]	.	ExpAA=194.47^PredHel=8^Topology=i158-180o195-214i351-373o393-415i817-839o887-909i950-972o987-1009i	GO:0055081|anion homeostasis;GO:0006754|ATP biosynthetic process;GO:0042742|defense response to bacterium;GO:0043069|negative regulation of programmed cell death;GO:0009624|response to nematode;GO:0009651|response to salt stress	GO:0005524|ATP binding;GO:0005388|calcium-transporting ATPase activity;GO:0005516|calmodulin binding;GO:0046872|metal ion binding	GO:0009507|chloroplast;GO:0016021|integral to membrane;GO:0009705|plant-type vacuole membrane	K01537|E3.6.3.8; Ca2+-transporting ATPase [EC:3.6.3.8]	map04742|Taste transduction;map00230|Purine metabolism
c66036_g1	11.492	14.1817	20.6456	17.6588	gi|349724572|emb|FQ388406.1|	445	0	Vitis vinifera clone SS0AEB23YE11	gi|225463444|ref|XP_002275543.1|	789	4e-103	PREDICTED: mitochondrial inner membrane protease subunit 1-like [Vitis vinifera]	sp|Q9CQU8|IMP1L_MOUSE	130	E:4e-35	RecName: Full=Mitochondrial inner membrane protease subunit 1;^Eukaryota; Metazoa; Chordata; Craniata; Vertebrata; Euteleostomi; Mammalia; Eutheria; Euarchontoglires; Glires; Rodentia; Sciurognathi; Muroidea; Muridae; Murinae; Mus; Mus	sp|Q9CQU8|IMP1L_MOUSE	129	E:2e-36	RecName: Full=Mitochondrial inner membrane protease subunit 1;^Eukaryota; Metazoa; Chordata; Craniata; Vertebrata; Euteleostomi; Mammalia; Eutheria; Euarchontoglires; Glires; Rodentia; Sciurognathi; Muroidea; Muridae; Murinae; Mus; Mus	PF00717.18	Peptidase_S24	Peptidase S24-like	COG0681	Signal peptidase I	.	c66036_g1|m.27117	2-529[+]	.	ExpAA=19.49^PredHel=1^Topology=i32-54o	GO:0006508|proteolysis	GO:0008236|serine-type peptidase activity	GO:0005743|mitochondrial inner membrane;GO:0005739|mitochondrion	K09647|IMP1; mitochondrial inner membrane protease subunit 1 [EC:3.4.21.-]	map03060|Protein export
c73899_g1	8.33453	6.03762	5.60722	4.99116	gi|349718675|emb|FQ392391.1|	889	0	Vitis vinifera clone SS0AFA5YN11	gi|225463125|ref|XP_002265496.1|	1103	7e-146	PREDICTED: sphinganine C(4)-monooxygenase 1 [Vitis vinifera]	sp|Q8VYI1|SBH1_ARATH	310	E:2e-100	RecName: Full=Sphinganine C(4)-monooxygenase 1;^Eukaryota; Viridiplantae; Streptophyta; Embryophyta; Tracheophyta; Spermatophyta; Magnoliophyta; eudicotyledons; core eudicotyledons; rosids; malvids; Brassicales; Brassicaceae; Camelineae; Arabidopsis	sp|Q9AST3|SBH2_ARATH	355	E:6e-122	RecName: Full=Sphinganine C(4)-monooxygenase 2;^Eukaryota; Viridiplantae; Streptophyta; Embryophyta; Tracheophyta; Spermatophyta; Magnoliophyta; eudicotyledons; core eudicotyledons; rosids; malvids; Brassicales; Brassicaceae; Camelineae; Arabidopsis	PF04116.8	FA_hydroxylase	Fatty acid hydroxylase superfamily	COG3000	Sterol desaturase	.	c73899_g1|m.27118	432-1205[-]	.	ExpAA=84.48^PredHel=5^Topology=o13-35i55-77o92-114i135-154o159-181i	GO:0006633|fatty acid biosynthetic process;GO:0009640|photomorphogenesis;GO:0046520|sphingoid biosynthetic process	GO:0005506|iron ion binding;GO:0000170|sphingosine hydroxylase activity	GO:0016023|cytoplasmic membrane-bounded vesicle;GO:0005783|endoplasmic reticulum;GO:0005789|endoplasmic reticulum membrane;GO:0005794|Golgi apparatus;GO:0016021|integral to membrane	K04713|SUR2; sphinganine C4-monooxygenase [EC:1.14.18.5]	map01100|Metabolic pathways;map00600|Sphingolipid metabolism
c87867_g1	0.469514	0.646377	0.848032	3.74216	gi|147772028|emb|AM427134.2|	358	0	Vitis vinifera contig VV78X264233.3, whole genome shotgun sequence	gi|297734130|emb|CBI15377.3|	1433	0	unnamed protein product [Vitis vinifera]	sp|P94111|STS1_ARATH	201	E:1e-57	RecName: Full=Strictosidine synthase 1;^Eukaryota; Viridiplantae; Streptophyta; Embryophyta; Tracheophyta; Spermatophyta; Magnoliophyta; eudicotyledons; core eudicotyledons; rosids; malvids; Brassicales; Brassicaceae; Camelineae; Arabidopsis	sp|P94111|STS1_ARATH	218	E:2e-66	RecName: Full=Strictosidine synthase 1;^Eukaryota; Viridiplantae; Streptophyta; Embryophyta; Tracheophyta; Spermatophyta; Magnoliophyta; eudicotyledons; core eudicotyledons; rosids; malvids; Brassicales; Brassicaceae; Camelineae; Arabidopsis	PF08450.7	SGL	SMP-30/Gluconolaconase/LRE-like region	COG3386	Gluconolactonase	.	c87867_g1|m.27377	361-1398[-]	sigP:1^24^0.758^YES	.	GO:0009820|alkaloid metabolic process;GO:0009058|biosynthetic process;GO:0009753|response to jasmonic acid stimulus;GO:0009611|response to wounding	GO:0016844|strictosidine synthase activity	GO:0005794|Golgi apparatus;GO:0005886|plasma membrane;GO:0009506|plasmodesma;GO:0005774|vacuolar membrane	K01757|E4.3.3.2; strictosidine synthase [EC:4.3.3.2]	map00901|Indole alkaloid biosynthesis;map01100|Metabolic pathways;map01110|Biosynthesis of secondary metabolites
c63512_g1	79.1413	23.9032	24.2315	9.21902	gi|566180122|ref|XM_002310613.2|	361	0	Populus trichocarpa hypothetical protein (POPTR_0007s07690g) mRNA, complete cds	gi|731371146|ref|XP_010648555.1|	2119	0	PREDICTED: serine carboxypeptidase-like 35 [Vitis vinifera]	sp|Q9LEY1|SCP35_ARATH	628	E:0	RecName: Full=Serine carboxypeptidase-like 35;^Eukaryota; Viridiplantae; Streptophyta; Embryophyta; Tracheophyta; Spermatophyta; Magnoliophyta; eudicotyledons; core eudicotyledons; rosids; malvids; Brassicales; Brassicaceae; Camelineae; Arabidopsis	sp|Q9LEY1|SCP35_ARATH	639	E:0	RecName: Full=Serine carboxypeptidase-like 35;^Eukaryota; Viridiplantae; Streptophyta; Embryophyta; Tracheophyta; Spermatophyta; Magnoliophyta; eudicotyledons; core eudicotyledons; rosids; malvids; Brassicales; Brassicaceae; Camelineae; Arabidopsis	PF00450.17	Peptidase_S10	Serine carboxypeptidase	COG2939	Carboxypeptidase C (cathepsin A)	.	c63512_g1|m.27467	66-1481[+]	sigP:1^27^0.897^YES	ExpAA=19.68^PredHel=1^Topology=i7-26o	GO:0006508|proteolysis	GO:0004185|serine-type carboxypeptidase activity	GO:0005576|extracellular region	K16297|SCPL-II; serine carboxypeptidase-like clade II [EC:3.4.16.-]	.
c71478_g1	0.10016	0.0980547	0.203124	0.102183	gi|573945258|ref|XM_006654906.1|	402	0	PREDICTED: Oryza brachyantha ABC transporter B family member 21-like (LOC102706565), mRNA	gi|474376981|gb|EMS64233.1|	1074	5e-137	ABC transporter B family member 11 [Triticum urartu]	sp|Q9FWX7|AB11B_ARATH	321	E:1e-99	RecName: Full=ABC transporter B family member 11;^Eukaryota; Viridiplantae; Streptophyta; Embryophyta; Tracheophyta; Spermatophyta; Magnoliophyta; eudicotyledons; core eudicotyledons; rosids; malvids; Brassicales; Brassicaceae; Camelineae; Arabidopsis`sp|Q9FWX7|AB11B_ARATH	sp|Q9FWX7|AB11B_ARATH	377	E:3e-120	RecName: Full=ABC transporter B family member 11;^Eukaryota; Viridiplantae; Streptophyta; Embryophyta; Tracheophyta; Spermatophyta; Magnoliophyta; eudicotyledons; core eudicotyledons; rosids; malvids; Brassicales; Brassicaceae; Camelineae; Arabidopsis`sp|Q9FWX7|AB11B_ARATH	PF00664.18	ABC_membrane	ABC transporter transmembrane region	COG1132	ABC-type multidrug transport system, ATPase and permease components	.	c71478_g1|m.27533	2-724[+]	.	ExpAA=41.12^PredHel=2^Topology=i50-72o87-109i	GO:0006200|ATP catabolic process	GO:0005524|ATP binding;GO:0042626|ATPase activity, coupled to transmembrane movement of substances	GO:0016021|integral to membrane;GO:0005886|plasma membrane;GO:0009506|plasmodesma	K05658|ABCB1; ATP-binding cassette, subfamily B (MDR/TAP), member 1 [EC:3.6.3.44]	map02010|ABC transporters;map05206|MicroRNAs in cancer;map04976|Bile secretion
c91577_g1	4.32833	3.77208	1.48019	0.779249	gi|147805374|emb|AM444601.2|	575	0	Vitis vinifera contig VV78X104590.22, whole genome shotgun sequence	gi|296084517|emb|CBI25538.3|	1016	1e-159	unnamed protein product [Vitis vinifera]	sp|Q9VCY8|ADRL_DROME	132	E:2e-32	RecName: Full=ADIPOR-like receptor CG5315;^Eukaryota; Metazoa; Ecdysozoa; Arthropoda; Hexapoda; Insecta; Pterygota; Neoptera; Endopterygota; Diptera; Brachycera; Muscomorpha; Ephydroidea; Drosophilidae; Drosophila; Sophophora`sp|Q9VCY8|ADRL_DROME	sp|Q86V24|ADR2_HUMAN	59.3	E:1e-09	RecName: Full=Adiponectin receptor protein 2;^Eukaryota; Metazoa; Chordata; Craniata; Vertebrata; Euteleostomi; Mammalia; Eutheria; Euarchontoglires; Primates; Haplorrhini; Catarrhini; Hominidae; Homo	PF03006.15	HlyIII	Haemolysin-III related	COG1272	Predicted membrane protein, hemolysin III homolog	.	c91577_g1|m.27723	933-1400[-]	.	ExpAA=22.06^PredHel=1^Topology=i96-118o	GO:0019395|fatty acid oxidation;GO:0009755|hormone-mediated signaling pathway	GO:0042562|hormone binding;GO:0004872|receptor activity	GO:0016021|integral to membrane	K07297|ADIPOR; adiponectin receptor	map04152|AMPK signaling pathway;map04932|Non-alcoholic fatty liver disease (NAFLD);map04920|Adipocytokine signaling pathway
c91577_g1	4.32833	3.77208	1.48019	0.779249	gi|147805374|emb|AM444601.2|	575	0	Vitis vinifera contig VV78X104590.22, whole genome shotgun sequence	gi|296084517|emb|CBI25538.3|	1016	1e-159	unnamed protein product [Vitis vinifera]	sp|Q9VCY8|ADRL_DROME	132	E:2e-32	RecName: Full=ADIPOR-like receptor CG5315;^Eukaryota; Metazoa; Ecdysozoa; Arthropoda; Hexapoda; Insecta; Pterygota; Neoptera; Endopterygota; Diptera; Brachycera; Muscomorpha; Ephydroidea; Drosophilidae; Drosophila; Sophophora`sp|Q9VCY8|ADRL_DROME	sp|Q9VCY8|ADRL_DROME	131	E:9e-35	RecName: Full=ADIPOR-like receptor CG5315;^Eukaryota; Metazoa; Ecdysozoa; Arthropoda; Hexapoda; Insecta; Pterygota; Neoptera; Endopterygota; Diptera; Brachycera; Muscomorpha; Ephydroidea; Drosophilidae; Drosophila; Sophophora	PF03006.15	HlyIII	Haemolysin-III related	COG1272	Predicted membrane protein, hemolysin III homolog	.	c91577_g1|m.27722	194-757[-]	.	ExpAA=108.78^PredHel=5^Topology=o27-49i56-78o88-110i117-138o158-180i	GO:0019395|fatty acid oxidation;GO:0009755|hormone-mediated signaling pathway	GO:0042562|hormone binding	GO:0016021|integral to membrane	K07297|ADIPOR; adiponectin receptor	map04152|AMPK signaling pathway;map04932|Non-alcoholic fatty liver disease (NAFLD);map04920|Adipocytokine signaling pathway
c93428_g1	11.8237	11.2624	10.5797	8.80238	gi|349720143|emb|FQ392871.1|	1013	0	Vitis vinifera clone SS0AFA3YN23	gi|225433694|ref|XP_002267391.1|	1549	0	PREDICTED: 15-cis-zeta-carotene isomerase, chloroplastic [Vitis vinifera]	sp|Q9SAC0|ZCIS_ARATH	454	E:2e-155	RecName: Full=15-cis-zeta-carotene isomerase, chloroplastic;^Eukaryota; Viridiplantae; Streptophyta; Embryophyta; Tracheophyta; Spermatophyta; Magnoliophyta; eudicotyledons; core eudicotyledons; rosids; malvids; Brassicales; Brassicaceae; Camelineae; Arabidopsis	sp|Q9SAC0|ZCIS_ARATH	495	E:1e-173	RecName: Full=15-cis-zeta-carotene isomerase, chloroplastic;^Eukaryota; Viridiplantae; Streptophyta; Embryophyta; Tracheophyta; Spermatophyta; Magnoliophyta; eudicotyledons; core eudicotyledons; rosids; malvids; Brassicales; Brassicaceae; Camelineae; Arabidopsis	PF07298.6	NnrU	NnrU protein	COG4094	Predicted membrane protein	.	c93428_g1|m.27866	228-1328[+]	.	ExpAA=129.85^PredHel=6^Topology=i92-114o137-156i168-190o210-232i261-283o340-362i	GO:0016120|carotene biosynthetic process	GO:0090471|9,15,9'-tri-cis-zeta-carotene isomerase activity	GO:0009507|chloroplast;GO:0031969|chloroplast membrane;GO:0016021|integral to membrane	K15744|Z-ISO; zeta-carotene isomerase [EC:5.2.1.12]	map01100|Metabolic pathways;map01110|Biosynthesis of secondary metabolites;map00906|Carotenoid biosynthesis
c45153_g1	0.924896	1.59236	0.970186	1.757	gi|571448827|ref|XM_003523441.2|	191	2e-94	PREDICTED: Glycine max putative ER lumen protein retaining receptor C28H8.4-like (LOC100787747), mRNA	gi|225457977|ref|XP_002275674.1|	799	1e-103	PREDICTED: putative ER lumen protein-retaining receptor C28H8.4 [Vitis vinifera]	sp|Q09473|ERD22_CAEEL	96.7	E:2e-22	RecName: Full=Putative ER lumen protein retaining receptor C28H8.4;^Eukaryota; Metazoa; Ecdysozoa; Nematoda; Chromadorea; Rhabditida; Rhabditoidea; Rhabditidae; Peloderinae; Caenorhabditis	sp|Q09473|ERD22_CAEEL	96.7	E:1e-23	RecName: Full=Putative ER lumen protein retaining receptor C28H8.4;^Eukaryota; Metazoa; Ecdysozoa; Nematoda; Chromadorea; Rhabditida; Rhabditoidea; Rhabditidae; Peloderinae; Caenorhabditis	PF00810.13	ER_lumen_recept	ER lumen protein retaining receptor	COG5196	ER lumen protein retaining receptor	.	c45153_g1|m.28091	3-473[+]	.	ExpAA=67.33^PredHel=3^Topology=i20-37o76-98i110-132o	GO:0009792|embryo development ending in birth or egg hatching;GO:0006621|protein retention in ER lumen;GO:0015031|protein transport;GO:0016192|vesicle-mediated transport	GO:0046923|ER retention sequence binding	GO:0005789|endoplasmic reticulum membrane;GO:0016021|integral to membrane	K10949|KDELR; ER lumen protein retaining receptor	map05110|Vibrio cholerae infection
c80014_g1	0.356124	0.239689	0.180555	0.272487	gi|255570846|ref|XM_002526330.1|	218	3e-109	Ricinus communis Syntaxin-72, putative, mRNA	gi|731392581|ref|XP_002282237.3|	1083	5e-145	PREDICTED: syntaxin-71 [Vitis vinifera]	sp|Q9SF29|SYP71_ARATH	355	E:3e-120	RecName: Full=Syntaxin-71;^Eukaryota; Viridiplantae; Streptophyta; Embryophyta; Tracheophyta; Spermatophyta; Magnoliophyta; eudicotyledons; core eudicotyledons; rosids; malvids; Brassicales; Brassicaceae; Camelineae; Arabidopsis	sp|Q9SF29|SYP71_ARATH	387	E:3e-134	RecName: Full=Syntaxin-71;^Eukaryota; Viridiplantae; Streptophyta; Embryophyta; Tracheophyta; Spermatophyta; Magnoliophyta; eudicotyledons; core eudicotyledons; rosids; malvids; Brassicales; Brassicaceae; Camelineae; Arabidopsis	PF05739.14	SNARE	SNARE domain	NOG71047	Protein involved in intracellular protein transport	.	c80014_g1|m.28107	142-933[+]	.	ExpAA=20.37^PredHel=1^Topology=o240-262i	GO:0006612|protein targeting to membrane	GO:0008565|protein transporter activity	GO:0005783|endoplasmic reticulum;GO:0016021|integral to membrane;GO:0005886|plasma membrane;GO:0009506|plasmodesma	K08506|SYP7; syntaxin of plants SYP7	map04130|SNARE interactions in vesicular transport
c73067_g1	0.0581961	0.170919	0.147527	0.0593714	gi|147861551|emb|AM470818.2|	794	0	Vitis vinifera contig VV78X023338.16, whole genome shotgun sequence	gi|22797766|emb|CAD23082.1|	1093	2e-142	NADH dehydrogenase subunit F [Vitis vinifera]	sp|Q0ZIX1|NU5C_VITVI	424	E:3e-142	RecName: Full=NAD(P)H-quinone oxidoreductase subunit 5, chloroplastic;^Eukaryota; Viridiplantae; Streptophyta; Embryophyta; Tracheophyta; Spermatophyta; Magnoliophyta; eudicotyledons; core eudicotyledons; rosids; Vitales; Vitaceae; Vitis	sp|Q0ZIX1|NU5C_VITVI	549	E:0	RecName: Full=NAD(P)H-quinone oxidoreductase subunit 5, chloroplastic;^Eukaryota; Viridiplantae; Streptophyta; Embryophyta; Tracheophyta; Spermatophyta; Magnoliophyta; eudicotyledons; core eudicotyledons; rosids; Vitales; Vitaceae; Vitis	PF00662.15	Oxidored_q1_N	NADH-Ubiquinone oxidoreductase (complex I), chain 5 N-terminus	COG1009	NADH:ubiquinone oxidoreductase subunit 5 (chain L)/Multisubunit Na+/H+ antiporter, MnhA subunit	.	c73067_g1|m.28354	2-832[+]	.	ExpAA=169.15^PredHel=8^Topology=o15-37i49-68o72-94i107-129o149-168i189-211o215-237i257-274o	GO:0042773|ATP synthesis coupled electron transport;GO:0006810|transport	GO:0008137|NADH dehydrogenase (ubiquinone) activity;GO:0048038|quinone binding	GO:0009535|chloroplast thylakoid membrane;GO:0016021|integral to membrane	K05577|ndhF; NAD(P)H-quinone oxidoreductase subunit 5 [EC:1.6.5.3]	map01100|Metabolic pathways;map00190|Oxidative phosphorylation
c87146_g1	0.329605	0.496427	0.102837	0.20693	gi|326526328|dbj|AK365978.1|	843	0	Hordeum vulgare subsp. vulgare mRNA for predicted protein, complete cds, clone: NIASHv2039I04	gi|293336720|ref|NP_001170353.1|	894	3e-117	uncharacterized protein LOC100384330 [Zea mays]	sp|Q9SIV2|RPN1A_ARATH	312	E:4e-97	RecName: Full=26S proteasome non-ATPase regulatory subunit 2 1A;^Eukaryota; Viridiplantae; Streptophyta; Embryophyta; Tracheophyta; Spermatophyta; Magnoliophyta; eudicotyledons; core eudicotyledons; rosids; malvids; Brassicales; Brassicaceae; Camelineae; Arabidopsis	sp|Q9SIV2|RPN1A_ARATH	353	E:7e-115	RecName: Full=26S proteasome non-ATPase regulatory subunit 2 1A;^Eukaryota; Viridiplantae; Streptophyta; Embryophyta; Tracheophyta; Spermatophyta; Magnoliophyta; eudicotyledons; core eudicotyledons; rosids; malvids; Brassicales; Brassicaceae; Camelineae; Arabidopsis	PF01851.17	PC_rep	Proteasome/cyclosome repeat	COG5110	26S proteasome regulatory complex component	.	c87146_g1|m.28625	3-596[+]	.	ExpAA=53.69^PredHel=1^Topology=o10-32i	GO:0030163|protein catabolic process;GO:0050790|regulation of catalytic activity;GO:0051726|regulation of cell cycle;GO:0042176|regulation of protein catabolic process	GO:0030234|enzyme regulator activity;GO:0043130|ubiquitin binding	GO:0005829|cytosol;GO:0005634|nucleus;GO:0005886|plasma membrane;GO:0009506|plasmodesma;GO:0000502|proteasome complex	K03028|PSMD2, RPN1; 26S proteasome regulatory subunit N1	map03050|Proteasome;map05169|Epstein-Barr virus infection
c61606_g2	0.117095	0.229268	0.237469	0.23892	gi|326505027|dbj|AK371703.1|	387	0	Hordeum vulgare subsp. vulgare mRNA for predicted protein, complete cds, clone: NIASHv2140E20	gi|14275760|emb|CAC40036.1|	628	4e-76	P-type ATPase, partial [Hordeum vulgare]	sp|Q9LF79|ACA8_ARATH	227	E:3e-68	RecName: Full=Calcium-transporting ATPase 8, plasma membrane-type;^Eukaryota; Viridiplantae; Streptophyta; Embryophyta; Tracheophyta; Spermatophyta; Magnoliophyta; eudicotyledons; core eudicotyledons; rosids; malvids; Brassicales; Brassicaceae; Camelineae; Arabidopsis	sp|Q9LF79|ACA8_ARATH	256	E:1e-78	RecName: Full=Calcium-transporting ATPase 8, plasma membrane-type;^Eukaryota; Viridiplantae; Streptophyta; Embryophyta; Tracheophyta; Spermatophyta; Magnoliophyta; eudicotyledons; core eudicotyledons; rosids; malvids; Brassicales; Brassicaceae; Camelineae; Arabidopsis	PF00689.16	Cation_ATPase_C	Cation transporting ATPase, C-terminus	COG0474	Cation transport ATPase	.	c61606_g2|m.28885	3-413[+]	.	ExpAA=50.17^PredHel=2^Topology=i46-68o112-134i	GO:0006754|ATP biosynthetic process;GO:0009624|response to nematode	GO:0005524|ATP binding;GO:0005388|calcium-transporting ATPase activity;GO:0046872|metal ion binding;GO:0043621|protein self-association	GO:0016021|integral to membrane;GO:0005886|plasma membrane;GO:0009506|plasmodesma	K01537|E3.6.3.8; Ca2+-transporting ATPase [EC:3.6.3.8]	map04742|Taste transduction;map00230|Purine metabolism
c98479_g1	10.9416	10.4925	10.3782	10.2253	gi|568865884|ref|XM_006486235.1|	524	0	PREDICTED: Citrus sinensis GDP-Man:Man(3)GlcNAc(2)-PP-Dol alpha-1,2-mannosyltransferase-like (LOC102624638), mRNA	gi|225448485|ref|XP_002271550.1|	2234	0	PREDICTED: GDP-Man:Man(3)GlcNAc(2)-PP-Dol alpha-1,2-mannosyltransferase isoform X2 [Vitis vinifera]	sp|Q9XEE9|ALG11_ARATH	707	E:0	RecName: Full=GDP-Man:Man(3)GlcNAc(2)-PP-Dol alpha-1,2-mannosyltransferase;^Eukaryota; Viridiplantae; Streptophyta; Embryophyta; Tracheophyta; Spermatophyta; Magnoliophyta; eudicotyledons; core eudicotyledons; rosids; malvids; Brassicales; Brassicaceae; Camelineae; Arabidopsis	sp|Q9XEE9|ALG11_ARATH	740	E:0	RecName: Full=GDP-Man:Man(3)GlcNAc(2)-PP-Dol alpha-1,2-mannosyltransferase;^Eukaryota; Viridiplantae; Streptophyta; Embryophyta; Tracheophyta; Spermatophyta; Magnoliophyta; eudicotyledons; core eudicotyledons; rosids; malvids; Brassicales; Brassicaceae; Camelineae; Arabidopsis	PF00534.15	Glycos_transf_1	Glycosyl transferases group 1	COG0438	Glycosyltransferase	.	c98479_g1|m.28954	411-1799[-]	.	ExpAA=43.02^PredHel=2^Topology=o4-26i204-226o	GO:0006490|oligosaccharide-lipid intermediate biosynthetic process;GO:0009832|plant-type cell wall biogenesis;GO:0006487|protein N-linked glycosylation;GO:0009737|response to abscisic acid stimulus;GO:0006970|response to osmotic stress	GO:0004377|GDP-Man:Man3GlcNAc2-PP-Dol alpha-1,2-mannosyltransferase activity	GO:0005789|endoplasmic reticulum membrane;GO:0016021|integral to membrane	K03844|ALG11; alpha-1,2-mannosyltransferase [EC:2.4.1.131]	map00513|Various types of N-glycan biosynthesis;map01100|Metabolic pathways;map00510|N-Glycan biosynthesis
c82430_g1	13.5348	12.5964	10.3054	6.76617	gi|349723490|emb|FQ382149.1|	745	0	Vitis vinifera clone SS0ABG69YJ18	gi|731412915|ref|XP_010658529.1|	1393	0	PREDICTED: methylsterol monooxygenase 2-2 isoform X1 [Vitis vinifera]	sp|Q8VWZ8|SMO22_ARATH	475	E:5e-165	RecName: Full=Methylsterol monooxygenase 2-2;^Eukaryota; Viridiplantae; Streptophyta; Embryophyta; Tracheophyta; Spermatophyta; Magnoliophyta; eudicotyledons; core eudicotyledons; rosids; malvids; Brassicales; Brassicaceae; Camelineae; Arabidopsis	sp|Q8VWZ8|SMO22_ARATH	476	E:1e-168	RecName: Full=Methylsterol monooxygenase 2-2;^Eukaryota; Viridiplantae; Streptophyta; Embryophyta; Tracheophyta; Spermatophyta; Magnoliophyta; eudicotyledons; core eudicotyledons; rosids; malvids; Brassicales; Brassicaceae; Camelineae; Arabidopsis	PF04116.8	FA_hydroxylase	Fatty acid hydroxylase superfamily	COG3000	Sterol desaturase	.	c82430_g1|m.29119	588-1523[-]	.	ExpAA=117.12^PredHel=6^Topology=o10-32i37-54o69-91i112-134o149-168i203-225o	GO:0006633|fatty acid biosynthetic process;GO:0016126|sterol biosynthetic process	GO:0080065|4-alpha-methyl-delta7-sterol-4alpha-methyl oxidase activity;GO:0005506|iron ion binding	GO:0009941|chloroplast envelope;GO:0005789|endoplasmic reticulum membrane;GO:0016021|integral to membrane	K14424|SMO2; 4-alpha-methyl-delta7-sterol-4alpha-methyl oxidase [EC:1.14.13.72]	map00100|Steroid biosynthesis;map01100|Metabolic pathways;map01110|Biosynthesis of secondary metabolites
c88339_g1	0.676231	0.351697	0.0428562	0.129354	gi|123691984|emb|AM477084.1|	358	0	Vitis vinifera contig VV78X050214.9, whole genome shotgun sequence	gi|731376466|ref|XP_010655977.1|	1168	2e-153	PREDICTED: 4-coumarate--CoA ligase-like 1 [Vitis vinifera]	sp|Q9LQ12|4CLL1_ARATH	337	E:6e-109	RecName: Full=4-coumarate--CoA ligase-like 1;^Eukaryota; Viridiplantae; Streptophyta; Embryophyta; Tracheophyta; Spermatophyta; Magnoliophyta; eudicotyledons; core eudicotyledons; rosids; malvids; Brassicales; Brassicaceae; Camelineae; Arabidopsis	sp|Q9LQ12|4CLL1_ARATH	343	E:2e-113	RecName: Full=4-coumarate--CoA ligase-like 1;^Eukaryota; Viridiplantae; Streptophyta; Embryophyta; Tracheophyta; Spermatophyta; Magnoliophyta; eudicotyledons; core eudicotyledons; rosids; malvids; Brassicales; Brassicaceae; Camelineae; Arabidopsis	PF00501.23	AMP-binding	AMP-binding enzyme	COG0318	Acyl-CoA synthetases (AMP-forming)/AMP-acid ligases II	.	c88339_g1|m.29147	3-794[-]	.	ExpAA=44.47^PredHel=2^Topology=i83-105o237-259i	GO:0046949|fatty-acyl-CoA biosynthetic process;GO:0080110|sporopollenin biosynthetic process	GO:0005524|ATP binding;GO:0004467|long-chain fatty acid-CoA ligase activity;GO:0031956|medium-chain fatty acid-CoA ligase activity	GO:0005737|cytoplasm	K01904|4CL; 4-coumarate--CoA ligase [EC:6.2.1.12]	map00130|Ubiquinone and other terpenoid-quinone biosynthesis;map01110|Biosynthesis of secondary metabolites;map01100|Metabolic pathways;map00940|Phenylpropanoid biosynthesis;map00360|Phenylalanine metabolism
c96292_g1	0.0226107	0.199219	0.343909	0.519015	gi|147787795|emb|AM438314.2|	480	0	Vitis vinifera contig VV78X272844.12, whole genome shotgun sequence	gi|296084601|emb|CBI25622.3|	949	1e-118	unnamed protein product [Vitis vinifera]	sp|Q13231|CHIT1_HUMAN	117	E:1e-26	RecName: Full=Chitotriosidase-1;^Eukaryota; Metazoa; Chordata; Craniata; Vertebrata; Euteleostomi; Mammalia; Eutheria; Euarchontoglires; Primates; Haplorrhini; Catarrhini; Hominidae; Homo	sp|Q13231|CHIT1_HUMAN	119	E:3e-28	RecName: Full=Chitotriosidase-1;^Eukaryota; Metazoa; Chordata; Craniata; Vertebrata; Euteleostomi; Mammalia; Eutheria; Euarchontoglires; Primates; Haplorrhini; Catarrhini; Hominidae; Homo	PF00704.23	Glyco_hydro_18	Glycosyl hydrolases family 18	COG3325	Chitinase	.	c96292_g1|m.29179	822-2144[+]	.	ExpAA=22.61^PredHel=1^Topology=i13-35o	GO:0006032|chitin catabolic process;GO:0006955|immune response;GO:0000272|polysaccharide catabolic process;GO:0009617|response to bacterium	GO:0043169|cation binding;GO:0008061|chitin binding;GO:0008843|endochitinase activity	GO:0005615|extracellular space;GO:0005764|lysosome	K01183|E3.2.1.14; chitinase [EC:3.2.1.14]	map01100|Metabolic pathways;map00520|Amino sugar and nucleotide sugar metabolism;map00500|Starch and sucrose metabolism
c85609_g1	29.2861	37.238	34.2252	28.5995	gi|349712292|emb|FQ396564.1|	597	0	Vitis vinifera clone SS0AEB9YI12	gi|225433843|ref|XP_002263327.1|	799	3e-102	PREDICTED: probable glutathione peroxidase 2 [Vitis vinifera]	sp|O04922|GPX2_ARATH	273	E:2e-88	RecName: Full=Probable glutathione peroxidase 2;^Eukaryota; Viridiplantae; Streptophyta; Embryophyta; Tracheophyta; Spermatophyta; Magnoliophyta; eudicotyledons; core eudicotyledons; rosids; malvids; Brassicales; Brassicaceae; Camelineae; Arabidopsis	sp|O04922|GPX2_ARATH	273	E:3e-92	RecName: Full=Probable glutathione peroxidase 2;^Eukaryota; Viridiplantae; Streptophyta; Embryophyta; Tracheophyta; Spermatophyta; Magnoliophyta; eudicotyledons; core eudicotyledons; rosids; malvids; Brassicales; Brassicaceae; Camelineae; Arabidopsis	PF00255.14	GSHPx	Glutathione peroxidase	COG0386	Glutathione peroxidase	.	c85609_g1|m.29308	401-1000[-]	.	ExpAA=19.01^PredHel=1^Topology=o10-27i	GO:0006979|response to oxidative stress	GO:0004602|glutathione peroxidase activity	GO:0005829|cytosol;GO:0005886|plasma membrane	K00432|E1.11.1.9; glutathione peroxidase [EC:1.11.1.9]	map04918|Thyroid hormone synthesis;map00480|Glutathione metabolism;map00590|Arachidonic acid metabolism
c101709_g2	5.2733	3.82204	1.35085	1.54787	gi|349724885|emb|FQ393633.1|	730	0	Vitis vinifera clone SS0AFA25YA21	gi|225459983|ref|XP_002267634.1|	1432	0	PREDICTED: glycerophosphodiester phosphodiesterase GDPD4 isoform X2 [Vitis vinifera]	sp|P54527|YQIK_BACSU	57	E:6e-08	RecName: Full=Uncharacterized protein YqiK;^Bacteria; Firmicutes; Bacilli; Bacillales; Bacillaceae; Bacillus	sp|O14169|PGC1_SCHPO	49.7	E:1e-06	RecName: Full=Phosphatidylglycerol phospholipase C;^Eukaryota; Fungi; Dikarya; Ascomycota; Taphrinomycotina; Schizosaccharomycetes; Schizosaccharomycetales; Schizosaccharomycetaceae; Schizosaccharomyces	PF03009.12	GDPD	Glycerophosphoryl diester phosphodiesterase family	COG0584	Glycerophosphoryl diester phosphodiesterase	.	c101709_g2|m.29555	867-1253[-]	.	ExpAA=21.78^PredHel=1^Topology=i28-50o	GO:0033554|cellular response to stress;GO:0006071|glycerol metabolic process;GO:0006629|lipid metabolic process	GO:0008889|glycerophosphodiester phosphodiesterase activity	GO:0005783|endoplasmic reticulum;GO:0016021|integral to membrane;GO:0031966|mitochondrial membrane;GO:0005739|mitochondrion	K01126|E3.1.4.46, glpQ, ugpQ; glycerophosphoryl diester phosphodiesterase [EC:3.1.4.46]	map00564|Glycerophospholipid metabolism
c69077_g1	15.1978	1.69742	29.1707	16.9668	gi|123699049|emb|AM486139.1|	455	0	Vitis vinifera, whole genome shotgun sequence, contig VV78X072327.33, clone ENTAV 115	gi|719988591|ref|XP_010252386.1|	788	1e-155	PREDICTED: peroxidase 72-like [Nelumbo nucifera]	sp|Q9FJZ9|PER72_ARATH	272	E:1e-129	RecName: Full=Peroxidase 72;^Eukaryota; Viridiplantae; Streptophyta; Embryophyta; Tracheophyta; Spermatophyta; Magnoliophyta; eudicotyledons; core eudicotyledons; rosids; malvids; Brassicales; Brassicaceae; Camelineae; Arabidopsis`sp|Q9FJZ9|PER72_ARATH	sp|Q9FJZ9|PER72_ARATH	308	E:2e-103	RecName: Full=Peroxidase 72;^Eukaryota; Viridiplantae; Streptophyta; Embryophyta; Tracheophyta; Spermatophyta; Magnoliophyta; eudicotyledons; core eudicotyledons; rosids; malvids; Brassicales; Brassicaceae; Camelineae; Arabidopsis	PF00141.18	peroxidase	Peroxidase	NOG260566	Has a glutathione-disulfide oxidoreductase activity in the presence of NADPH and glutathione reductase. Reduces low molecular weight disulfides and proteins (By similarity)	.	c69077_g1|m.29745	708-1316[-]	sigP:1^22^0.851^YES	.	GO:0042744|hydrogen peroxide catabolic process	GO:0020037|heme binding;GO:0046872|metal ion binding;GO:0004601|peroxidase activity	GO:0005576|extracellular region	K00430|E1.11.1.7; peroxidase [EC:1.11.1.7]	map01100|Metabolic pathways;map00940|Phenylpropanoid biosynthesis;map01110|Biosynthesis of secondary metabolites
c97682_g1	5.14153	4.59097	3.13957	3.27403	gi|566163916|ref|XM_002303975.2|	310	4e-160	Populus trichocarpa hypothetical protein (POPTR_0003s21400g) mRNA, complete cds	gi|225435692|ref|XP_002283435.1|	2362	0	PREDICTED: GPI mannosyltransferase 2 [Vitis vinifera]	sp|Q5KR61|PIGV_RAT	172	E:5e-45	RecName: Full=GPI mannosyltransferase 2;^Eukaryota; Metazoa; Chordata; Craniata; Vertebrata; Euteleostomi; Mammalia; Eutheria; Euarchontoglires; Glires; Rodentia; Sciurognathi; Muroidea; Muridae; Murinae; Rattus	sp|Q5KR61|PIGV_RAT	172	E:7e-46	RecName: Full=GPI mannosyltransferase 2;^Eukaryota; Metazoa; Chordata; Craniata; Vertebrata; Euteleostomi; Mammalia; Eutheria; Euarchontoglires; Glires; Rodentia; Sciurognathi; Muroidea; Muridae; Murinae; Rattus	PF04188.8	Mannosyl_trans2	Mannosyltransferase (PIG-V))	COG5542	Predicted integral membrane protein	.	c97682_g1|m.29763	559-2145[-]	.	ExpAA=209.30^PredHel=9^Topology=o40-62i124-143o153-175i187-209o214-236i277-299o344-366i450-472o503-525i	GO:0006506|GPI anchor biosynthetic process	GO:0000030|mannosyltransferase activity	GO:0005789|endoplasmic reticulum membrane;GO:0016021|integral to membrane	K07542|PIGV; phosphatidylinositol glycan, class V [EC:2.4.1.-]	map00563|Glycosylphosphatidylinositol(GPI)-anchor biosynthesis;map01100|Metabolic pathways
c89512_g1	970.94	827.178	1178.1	1038.54	gi|349717419|emb|FQ397419.1|	909	0	Vitis vinifera clone SS0AEB6YN16	gi|526118301|ref|NP_001267989.1|	1770	0	cysteine protease precursor [Vitis vinifera]	sp|P43296|RD19A_ARATH	575	E:0	RecName: Full=Cysteine proteinase RD19a;^Eukaryota; Viridiplantae; Streptophyta; Embryophyta; Tracheophyta; Spermatophyta; Magnoliophyta; eudicotyledons; core eudicotyledons; rosids; malvids; Brassicales; Brassicaceae; Camelineae; Arabidopsis	sp|P43296|RD19A_ARATH	586	E:0	RecName: Full=Cysteine proteinase RD19a;^Eukaryota; Viridiplantae; Streptophyta; Embryophyta; Tracheophyta; Spermatophyta; Magnoliophyta; eudicotyledons; core eudicotyledons; rosids; malvids; Brassicales; Brassicaceae; Camelineae; Arabidopsis	PF08246.7	Inhibitor_I29	Cathepsin propeptide inhibitor domain (I29)	COG4870	Cysteine protease	.	c89512_g1|m.29780	175-1317[+]	sigP:1^24^0.921^YES	.	GO:0042742|defense response to bacterium;GO:0006508|proteolysis;GO:0009651|response to salt stress	GO:0004197|cysteine-type endopeptidase activity	GO:0005634|nucleus;GO:0005773|vacuole	K01373|CTSF; cathepsin F [EC:3.4.22.41]	map04142|Lysosome
c69781_g1	2.7596	1.54377	1.70215	1.45307	gi|147787264|emb|AM428660.2|	591	0	Vitis vinifera contig VV78X090962.9, whole genome shotgun sequence	gi|225431217|ref|XP_002272644.1|	2152	0	PREDICTED: cytochrome P450 84A1 [Vitis vinifera]	sp|Q42600|C84A1_ARATH	702	E:0	RecName: Full=Cytochrome P450 84A1;^Eukaryota; Viridiplantae; Streptophyta; Embryophyta; Tracheophyta; Spermatophyta; Magnoliophyta; eudicotyledons; core eudicotyledons; rosids; malvids; Brassicales; Brassicaceae; Camelineae; Arabidopsis	sp|Q42600|C84A1_ARATH	750	E:0	RecName: Full=Cytochrome P450 84A1;^Eukaryota; Viridiplantae; Streptophyta; Embryophyta; Tracheophyta; Spermatophyta; Magnoliophyta; eudicotyledons; core eudicotyledons; rosids; malvids; Brassicales; Brassicaceae; Camelineae; Arabidopsis	PF00067.17	p450	Cytochrome P450	COG2124	Cytochrome P450	.	c69781_g1|m.29812	265-1806[-]	.	ExpAA=20.90^PredHel=1^Topology=i7-26o	GO:0009809|lignin biosynthetic process;GO:0010224|response to UV-B	GO:0009055|electron carrier activity;GO:0020037|heme binding;GO:0005506|iron ion binding;GO:0004497|monooxygenase activity;GO:0016705|oxidoreductase activity, acting on paired donors, with incorporation or reduction of molecular oxygen	GO:0005783|endoplasmic reticulum;GO:0016021|integral to membrane	K09755|CYP84A, F5H; ferulate-5-hydroxylase [EC:1.14.-.-]	map01100|Metabolic pathways;map00940|Phenylpropanoid biosynthesis;map01110|Biosynthesis of secondary metabolites
c101742_g1	49.5179	41.4846	27.5772	32.742	gi|590617514|ref|XM_007023751.1|	1293	0	Theobroma cacao Autoinhibited Ca(2+)-ATPase 9 isoform 4 (TCM_028049) mRNA, complete cds	gi|359483154|ref|XP_002275074.2|	4692	0	PREDICTED: calcium-transporting ATPase 9, plasma membrane-type isoform X1 [Vitis vinifera]	sp|Q9LU41|ACA9_ARATH	1491	E:0	RecName: Full=Calcium-transporting ATPase 9, plasma membrane-type;^Eukaryota; Viridiplantae; Streptophyta; Embryophyta; Tracheophyta; Spermatophyta; Magnoliophyta; eudicotyledons; core eudicotyledons; rosids; malvids; Brassicales; Brassicaceae; Camelineae; Arabidopsis	sp|Q9LU41|ACA9_ARATH	1603	E:0	RecName: Full=Calcium-transporting ATPase 9, plasma membrane-type;^Eukaryota; Viridiplantae; Streptophyta; Embryophyta; Tracheophyta; Spermatophyta; Magnoliophyta; eudicotyledons; core eudicotyledons; rosids; malvids; Brassicales; Brassicaceae; Camelineae; Arabidopsis	PF12515.3	CaATP_NAI	Ca2+-ATPase N terminal autoinhibitory domain	COG0474	Cation transport ATPase	.	c101742_g1|m.29874	481-3714[+]	.	ExpAA=191.49^PredHel=8^Topology=i184-206o221-240i336-358o373-395i428-450o928-950i999-1018o1033-1055i	GO:0006754|ATP biosynthetic process;GO:0009555|pollen development;GO:0007338|single fertilization	GO:0005524|ATP binding;GO:0005388|calcium-transporting ATPase activity;GO:0005516|calmodulin binding;GO:0046872|metal ion binding	GO:0016021|integral to membrane;GO:0005886|plasma membrane	K01537|E3.6.3.8; Ca2+-transporting ATPase [EC:3.6.3.8]	map04742|Taste transduction;map00230|Purine metabolism
c101166_g1	3.07527	3.3665	5.46261	6.08192	gi|571462706|ref|XM_006582293.1|	479	0	PREDICTED: Glycine max uncharacterized LOC100791485 (LOC100791485), transcript variant X2, mRNA	gi|731409445|ref|XP_010657200.1|	4338	0	PREDICTED: uncharacterized protein LOC100261955 isoform X1 [Vitis vinifera]	sp|P56960|EXOSX_MOUSE	194	E:8e-50	RecName: Full=Exosome component 10;^Eukaryota; Metazoa; Chordata; Craniata; Vertebrata; Euteleostomi; Mammalia; Eutheria; Euarchontoglires; Glires; Rodentia; Sciurognathi; Muroidea; Muridae; Murinae; Mus; Mus	sp|P56960|EXOSX_MOUSE	199	E:9e-52	RecName: Full=Exosome component 10;^Eukaryota; Metazoa; Chordata; Craniata; Vertebrata; Euteleostomi; Mammalia; Eutheria; Euarchontoglires; Glires; Rodentia; Sciurognathi; Muroidea; Muridae; Murinae; Mus; Mus	PF01612.15	DNA_pol_A_exo1	3'-5' exonuclease	COG0349	Ribonuclease D	.	c101166_g1|m.29911	78-2837[+]	.	ExpAA=19.24^PredHel=1^Topology=i7-26o	GO:0071034|CUT catabolic process;GO:0009048|dosage compensation by inactivation of X chromosome;GO:0071044|histone mRNA catabolic process;GO:0000460|maturation of 5.8S rRNA;GO:0071035|nuclear polyadenylation-dependent rRNA catabolic process;GO:0071048|nuclear retention of unspliced pre-mRNA at the site of transcription;GO:0000184|nuclear-transcribed mRNA catabolic process, nonsense-mediated decay…	GO:0008408|3'-5' exonuclease activity;GO:0004532|exoribonuclease activity;GO:0000166|nucleotide binding;GO:0003723|RNA binding	GO:0005737|cytoplasm;GO:0000178|exosome (RNase complex);GO:0000176|nuclear exosome (RNase complex);GO:0005730|nucleolus;GO:0035327|transcriptionally active chromatin	K12591|RRP6, EXOSC10; exosome complex exonuclease RRP6 [EC:3.1.13.-]	map03018|RNA degradation
c83233_g1	30.0577	52.1058	38.5419	60.5037	gi|349719080|emb|FQ392605.1|	1312	0	Vitis vinifera clone SS0AFA4YP19	gi|731398320|ref|XP_002266470.2|	2932	0	PREDICTED: lysosomal beta glucosidase-like isoform X1 [Vitis vinifera]	sp|Q23892|GLUA_DICDI	241	E:7e-67	RecName: Full=Lysosomal beta glucosidase;^Eukaryota; Amoebozoa; Mycetozoa; Dictyosteliida; Dictyostelium	sp|Q23892|GLUA_DICDI	269	E:2e-77	RecName: Full=Lysosomal beta glucosidase;^Eukaryota; Amoebozoa; Mycetozoa; Dictyosteliida; Dictyostelium	PF00933.16	Glyco_hydro_3	Glycosyl hydrolase family 3 N terminal domain	COG1472	Beta-glucosidase-related glycosidases	.	c83233_g1|m.30230	260-2215[-]	.	ExpAA=36.65^PredHel=1^Topology=i28-45o	GO:0005975|carbohydrate metabolic process	GO:0008422|beta-glucosidase activity	GO:0005615|extracellular space;GO:0005764|lysosome	K05349|bglX; beta-glucosidase [EC:3.2.1.21]	map01110|Biosynthesis of secondary metabolites;map01100|Metabolic pathways;map00940|Phenylpropanoid biosynthesis;map00460|Cyanoamino acid metabolism;map00500|Starch and sucrose metabolism
c88272_g4	6.11426	6.31464	1.17525	1.64512	gi|566173519|ref|XM_002307757.2|	551	0	Populus trichocarpa patched family protein (POPTR_0005s27320g) mRNA, complete cds	gi|731427418|ref|XP_010663974.1|	1765	0	PREDICTED: LOW QUALITY PROTEIN: Niemann-Pick C1 protein [Vitis vinifera]	sp|P56941|NPC1_PIG	248	E:3e-70	RecName: Full=Niemann-Pick C1 protein;^Eukaryota; Metazoa; Chordata; Craniata; Vertebrata; Euteleostomi; Mammalia; Eutheria; Laurasiatheria; Cetartiodactyla; Suina; Suidae; Sus	sp|P56941|NPC1_PIG	281	E:2e-83	RecName: Full=Niemann-Pick C1 protein;^Eukaryota; Metazoa; Chordata; Craniata; Vertebrata; Euteleostomi; Mammalia; Eutheria; Laurasiatheria; Cetartiodactyla; Suina; Suidae; Sus	PF02460.13	Patched	Patched family	NOG149152	Patched domain containing protein	.	c88272_g4|m.30339	151-1257[+]	.	ExpAA=112.43^PredHel=5^Topology=i195-217o221-243i250-272o287-309i316-338o	GO:0008206|bile acid metabolic process;GO:0042632|cholesterol homeostasis;GO:0008203|cholesterol metabolic process;GO:0030301|cholesterol transport;GO:0007041|lysosomal transport;GO:0006486|protein glycosylation	GO:0015485|cholesterol binding;GO:0008158|hedgehog receptor activity	GO:0005783|endoplasmic reticulum;GO:0005576|extracellular region;GO:0005887|integral to plasma membrane;GO:0031902|late endosome membrane;GO:0005765|lysosomal membrane;GO:0005764|lysosome;GO:0005635|nuclear envelope;GO:0048471|perinuclear region of cytoplasm	K12385|NPC1; Niemann-Pick C1 protein	map04142|Lysosome
c100848_g2	36.0773	22.7278	31.3139	29.3226	gi|190148356|gb|EU583457.1|	1326	0	Betula pendula histidine kinase 3 (HK3) mRNA, partial cds	gi|225425392|ref|XP_002276961.1|	4927	0	PREDICTED: histidine kinase 3 [Vitis vinifera]	sp|Q9C5U1|AHK3_ARATH	1409	E:0	RecName: Full=Histidine kinase 3;^Eukaryota; Viridiplantae; Streptophyta; Embryophyta; Tracheophyta; Spermatophyta; Magnoliophyta; eudicotyledons; core eudicotyledons; rosids; malvids; Brassicales; Brassicaceae; Camelineae; Arabidopsis	sp|Q9C5U1|AHK3_ARATH	1459	E:0	RecName: Full=Histidine kinase 3;^Eukaryota; Viridiplantae; Streptophyta; Embryophyta; Tracheophyta; Spermatophyta; Magnoliophyta; eudicotyledons; core eudicotyledons; rosids; malvids; Brassicales; Brassicaceae; Camelineae; Arabidopsis	PF03924.8	CHASE	CHASE domain	COG0784	FOG: CheY-like receiver	.	c100848_g2|m.30690	385-3510[+]	.	ExpAA=66.60^PredHel=3^Topology=i13-35o88-109i391-413o	GO:0071215|cellular response to abscisic acid stimulus;GO:0070417|cellular response to cold;GO:0016036|cellular response to phosphate starvation;GO:0071329|cellular response to sucrose stimulus;GO:0042742|defense response to bacterium;GO:0035556|intracellular signal transduction;GO:0010150|leaf senescence;GO:0034757|negative regulation of iron ion transport;GO:0010087|phloem or xylem histogenesis…	GO:0005524|ATP binding;GO:0009884|cytokinin receptor activity;GO:0005034|osmosensor activity;GO:0000156|phosphorelay response regulator activity;GO:0000155|phosphorelay sensor kinase activity;GO:0004673|protein histidine kinase activity	GO:0016021|integral to membrane;GO:0005622|intracellular;GO:0005886|plasma membrane	K14489|AHK2_3_4; arabidopsis histidine kinase 2/3/4 (cytokinin receptor) [EC:2.7.13.3]	map04075|Plant hormone signal transduction
c98622_g1	10.3182	11.5577	14.6757	11.6974	gi|349725494|emb|FQ382565.1|	941	0	Vitis vinifera clone SS0ABG52YB18	gi|225458055|ref|XP_002278300.1|	2069	0	PREDICTED: cytochrome P450 71A1 [Vitis vinifera]	sp|O65782|C83B1_ARATH	485	E:7e-162	RecName: Full=Cytochrome P450 83B1;^Eukaryota; Viridiplantae; Streptophyta; Embryophyta; Tracheophyta; Spermatophyta; Magnoliophyta; eudicotyledons; core eudicotyledons; rosids; malvids; Brassicales; Brassicaceae; Camelineae; Arabidopsis	sp|O65782|C83B1_ARATH	510	E:1e-175	RecName: Full=Cytochrome P450 83B1;^Eukaryota; Viridiplantae; Streptophyta; Embryophyta; Tracheophyta; Spermatophyta; Magnoliophyta; eudicotyledons; core eudicotyledons; rosids; malvids; Brassicales; Brassicaceae; Camelineae; Arabidopsis	PF00067.17	p450	Cytochrome P450	COG2124	Cytochrome P450	.	c98622_g1|m.30750	559-2040[-]	sigP:1^18^0.786^YES	.	GO:0048830|adventitious root development;GO:0052544|defense response by callose deposition in cell wall;GO:0009759|indole glucosinolate biosynthetic process;GO:0009684|indoleacetic acid biosynthetic process;GO:0009682|induced systemic resistance;GO:0040008|regulation of growth;GO:0010114|response to red light;GO:0009641|shade avoidance;GO:0000162|tryptophan biosynthetic process	GO:0009055|electron carrier activity;GO:0020037|heme binding;GO:0005506|iron ion binding;GO:0016709|oxidoreductase activity, acting on paired donors, with incorporation or reduction of molecular oxygen, NAD(P)H as one donor, and incorporation of one atom of oxygen	GO:0005783|endoplasmic reticulum;GO:0016021|integral to membrane;GO:0005739|mitochondrion;GO:0005886|plasma membrane	K11818|CYP83B1; cytochrome P450, family 83, subfamily B, polypeptide 1 [EC:1.14.-.-]	map00966|Glucosinolate biosynthesis;map00380|Tryptophan metabolism;map01110|Biosynthesis of secondary metabolites;map01210|2-Oxocarboxylic acid metabolism
c94845_g1	4.4582	4.6731	3.31056	3.43415	gi|123651461|emb|AM440162.1|	915	0	Vitis vinifera, whole genome shotgun sequence, contig VV78X054233.12, clone ENTAV 115	gi|430800811|pdb|4B2G|A	3070	0	Chain A, Crystal Structure Of An Indole-3-acetic Acid Amido Synthase From Vitis Vinifera Involved In Auxin Homeostasis	sp|O82333|GH31_ARATH	1013	E:0	RecName: Full=Probable indole-3-acetic acid-amido synthetase GH3.1;^Eukaryota; Viridiplantae; Streptophyta; Embryophyta; Tracheophyta; Spermatophyta; Magnoliophyta; eudicotyledons; core eudicotyledons; rosids; malvids; Brassicales; Brassicaceae; Camelineae; Arabidopsis	sp|O82333|GH31_ARATH	1013	E:0	RecName: Full=Probable indole-3-acetic acid-amido synthetase GH3.1;^Eukaryota; Viridiplantae; Streptophyta; Embryophyta; Tracheophyta; Spermatophyta; Magnoliophyta; eudicotyledons; core eudicotyledons; rosids; malvids; Brassicales; Brassicaceae; Camelineae; Arabidopsis	PF03321.8	GH3	GH3 auxin-responsive promoter	NOG86848	Protein involved in response to auxin stimulus	.	c94845_g1|m.30763	307-2151[-]	sigP:1^18^0.835^YES	.	GO:0009733|response to auxin stimulus;GO:0009416|response to light stimulus;GO:0032940|secretion by cell	GO:0016874|ligase activity	GO:0016023|cytoplasmic membrane-bounded vesicle;GO:0009536|plastid	K14487|GH3; auxin responsive GH3 gene family	map04075|Plant hormone signal transduction
c90067_g1	34.4693	27.6643	23.7923	12.7717	gi|147860010|emb|AM455846.2|	591	0	Vitis vinifera contig VV78X184127.10, whole genome shotgun sequence	gi|225432862|ref|XP_002283935.1|	2504	0	PREDICTED: 3-ketoacyl-CoA synthase 11 [Vitis vinifera]	sp|O48780|KCS11_ARATH	812	E:0	RecName: Full=3-ketoacyl-CoA synthase 11;^Eukaryota; Viridiplantae; Streptophyta; Embryophyta; Tracheophyta; Spermatophyta; Magnoliophyta; eudicotyledons; core eudicotyledons; rosids; malvids; Brassicales; Brassicaceae; Camelineae; Arabidopsis	sp|O48780|KCS11_ARATH	848	E:0	RecName: Full=3-ketoacyl-CoA synthase 11;^Eukaryota; Viridiplantae; Streptophyta; Embryophyta; Tracheophyta; Spermatophyta; Magnoliophyta; eudicotyledons; core eudicotyledons; rosids; malvids; Brassicales; Brassicaceae; Camelineae; Arabidopsis	PF08392.7	FAE1_CUT1_RppA	FAE1/Type III polyketide synthase-like protein	COG3424	Predicted naringenin-chalcone synthase	.	c90067_g1|m.30903	178-1749[-]	.	ExpAA=62.21^PredHel=2^Topology=o43-65i85-107o	GO:0006633|fatty acid biosynthetic process;GO:0009409|response to cold;GO:0009416|response to light stimulus	GO:0033807|icosanoyl-CoA synthase activity	GO:0016021|integral to membrane	K15397|KCS; 3-ketoacyl-CoA synthase [EC:2.3.1.199]	map00062|Fatty acid elongation;map01110|Biosynthesis of secondary metabolites
c98672_g1	19.0426	15.5092	14.1264	17.0744	gi|349706471|emb|FQ395102.1|	1284	0	Vitis vinifera clone SS0AFA17YL22	gi|731397900|ref|XP_010653057.1|	2246	0	PREDICTED: long chain base biosynthesis protein 1 [Vitis vinifera]	sp|Q94IB8|LCB1_ARATH	720	E:0	RecName: Full=Long chain base biosynthesis protein 1;^Eukaryota; Viridiplantae; Streptophyta; Embryophyta; Tracheophyta; Spermatophyta; Magnoliophyta; eudicotyledons; core eudicotyledons; rosids; malvids; Brassicales; Brassicaceae; Camelineae; Arabidopsis	sp|Q94IB8|LCB1_ARATH	768	E:0	RecName: Full=Long chain base biosynthesis protein 1;^Eukaryota; Viridiplantae; Streptophyta; Embryophyta; Tracheophyta; Spermatophyta; Magnoliophyta; eudicotyledons; core eudicotyledons; rosids; malvids; Brassicales; Brassicaceae; Camelineae; Arabidopsis	PF00155.16	Aminotran_1_2	Aminotransferase class I and II	COG0156	7-keto-8-aminopelargonate synthetase and related enzymes	.	c98672_g1|m.30977	357-1808[-]	.	ExpAA=24.92^PredHel=1^Topology=i29-51o	GO:0006915|apoptotic process;GO:0016049|cell growth;GO:0043067|regulation of programmed cell death;GO:0030148|sphingolipid biosynthetic process	GO:0030170|pyridoxal phosphate binding;GO:0004758|serine C-palmitoyltransferase activity	GO:0005783|endoplasmic reticulum;GO:0005789|endoplasmic reticulum membrane;GO:0016021|integral to membrane	K00654|SPT; serine palmitoyltransferase [EC:2.3.1.50]	map04071|Sphingolipid signaling pathway;map01100|Metabolic pathways;map00600|Sphingolipid metabolism
c58328_g1	5.7265	3.10017	3.5188	2.20763	gi|123718800|emb|AM428380.1|	715	0	Vitis vinifera contig VV78X053551.5, whole genome shotgun sequence	gi|731392363|ref|XP_010651070.1|	2104	0	PREDICTED: 3-ketoacyl-CoA synthase 12 [Vitis vinifera]	sp|Q9SIB2|KCS12_ARATH	648	E:0	RecName: Full=3-ketoacyl-CoA synthase 12;^Eukaryota; Viridiplantae; Streptophyta; Embryophyta; Tracheophyta; Spermatophyta; Magnoliophyta; eudicotyledons; core eudicotyledons; rosids; malvids; Brassicales; Brassicaceae; Camelineae; Arabidopsis	sp|Q9SIB2|KCS12_ARATH	650	E:0	RecName: Full=3-ketoacyl-CoA synthase 12;^Eukaryota; Viridiplantae; Streptophyta; Embryophyta; Tracheophyta; Spermatophyta; Magnoliophyta; eudicotyledons; core eudicotyledons; rosids; malvids; Brassicales; Brassicaceae; Camelineae; Arabidopsis	PF08392.7	FAE1_CUT1_RppA	FAE1/Type III polyketide synthase-like protein	COG3424	Predicted naringenin-chalcone synthase	.	c58328_g1|m.31477	377-1837[-]	.	ExpAA=44.84^PredHel=2^Topology=o10-32i175-197o	GO:0006633|fatty acid biosynthetic process	GO:0016747|transferase activity, transferring acyl groups other than amino-acyl groups	GO:0005783|endoplasmic reticulum;GO:0016020|membrane	K15397|KCS; 3-ketoacyl-CoA synthase [EC:2.3.1.199]	map00062|Fatty acid elongation;map01110|Biosynthesis of secondary metabolites
c93311_g1	210.55	190.203	123.789	111.771	gi|349716033|emb|FQ392040.1|	824	0	Vitis vinifera clone SS0AFA7YM19	gi|225428009|ref|XP_002278281.1|	1319	2e-178	PREDICTED: L-ascorbate peroxidase 3, peroxisomal [Vitis vinifera]	sp|Q42564|APX3_ARATH	443	E:1e-152	RecName: Full=L-ascorbate peroxidase 3, peroxisomal;^Eukaryota; Viridiplantae; Streptophyta; Embryophyta; Tracheophyta; Spermatophyta; Magnoliophyta; eudicotyledons; core eudicotyledons; rosids; malvids; Brassicales; Brassicaceae; Camelineae; Arabidopsis	sp|Q42564|APX3_ARATH	454	E:3e-160	RecName: Full=L-ascorbate peroxidase 3, peroxisomal;^Eukaryota; Viridiplantae; Streptophyta; Embryophyta; Tracheophyta; Spermatophyta; Magnoliophyta; eudicotyledons; core eudicotyledons; rosids; malvids; Brassicales; Brassicaceae; Camelineae; Arabidopsis	PF00141.18	peroxidase	Peroxidase	COG0376	Catalase (peroxidase I)	.	c93311_g1|m.31499	297-1166[-]	.	ExpAA=22.55^PredHel=1^Topology=o260-282i	GO:0042744|hydrogen peroxide catabolic process;GO:0006979|response to oxidative stress	GO:0020037|heme binding;GO:0016688|L-ascorbate peroxidase activity;GO:0046872|metal ion binding	GO:0009941|chloroplast envelope;GO:0046861|glyoxysomal membrane;GO:0009514|glyoxysome;GO:0016021|integral to membrane;GO:0005739|mitochondrion;GO:0005778|peroxisomal membrane;GO:0009506|plasmodesma;GO:0005774|vacuolar membrane	K00434|E1.11.1.11; L-ascorbate peroxidase [EC:1.11.1.11]	map00053|Ascorbate and aldarate metabolism;map00480|Glutathione metabolism
c100414_g7	10.5385	10.5665	2.85354	2.84734	gi|349709678|emb|FQ395938.1|	948	0	Vitis vinifera clone SS0AFA12YP04	gi|225436506|ref|XP_002276353.1|	2599	0	PREDICTED: 4-coumarate--CoA ligase-like 7 [Vitis vinifera]	sp|Q9M0X9|4CLL7_ARATH	775	E:0	RecName: Full=4-coumarate--CoA ligase-like 7;^Eukaryota; Viridiplantae; Streptophyta; Embryophyta; Tracheophyta; Spermatophyta; Magnoliophyta; eudicotyledons; core eudicotyledons; rosids; malvids; Brassicales; Brassicaceae; Camelineae; Arabidopsis	sp|Q9M0X9|4CLL7_ARATH	775	E:0	RecName: Full=4-coumarate--CoA ligase-like 7;^Eukaryota; Viridiplantae; Streptophyta; Embryophyta; Tracheophyta; Spermatophyta; Magnoliophyta; eudicotyledons; core eudicotyledons; rosids; malvids; Brassicales; Brassicaceae; Camelineae; Arabidopsis	PF00501.23	AMP-binding	AMP-binding enzyme	COG0318	Acyl-CoA synthetases (AMP-forming)/AMP-acid ligases II	.	c100414_g7|m.31572	327-1961[-]	.	ExpAA=58.72^PredHel=3^Topology=i81-103o201-223i236-258o	GO:0009695|jasmonic acid biosynthetic process;GO:0031408|oxylipin biosynthetic process	GO:0005524|ATP binding;GO:0004321|fatty-acyl-CoA synthase activity;GO:0016874|ligase activity	GO:0005777|peroxisome	K01904|4CL; 4-coumarate--CoA ligase [EC:6.2.1.12]	map00130|Ubiquinone and other terpenoid-quinone biosynthesis;map01110|Biosynthesis of secondary metabolites;map01100|Metabolic pathways;map00940|Phenylpropanoid biosynthesis;map00360|Phenylalanine metabolism
c93708_g2	7.71704	4.53583	2.44723	1.74784	gi|147855351|emb|AM480324.2|	333	5e-173	Vitis vinifera contig VV79X002240.1, whole genome shotgun sequence	gi|296081738|emb|CBI20743.3|	1370	0	unnamed protein product [Vitis vinifera]	sp|Q67ZE1|HSDD2_ARATH	419	E:2e-138	RecName: Full=3beta-hydroxysteroid-dehydrogenase/decarboxylase isoform 2;^Eukaryota; Viridiplantae; Streptophyta; Embryophyta; Tracheophyta; Spermatophyta; Magnoliophyta; eudicotyledons; core eudicotyledons; rosids; malvids; Brassicales; Brassicaceae; Camelineae; Arabidopsis`sp|Q67ZE1|HSDD2_ARATH	sp|Q67ZE1|HSDD2_ARATH	420	E:1e-142	RecName: Full=3beta-hydroxysteroid-dehydrogenase/decarboxylase isoform 2;^Eukaryota; Viridiplantae; Streptophyta; Embryophyta; Tracheophyta; Spermatophyta; Magnoliophyta; eudicotyledons; core eudicotyledons; rosids; malvids; Brassicales; Brassicaceae; Camelineae; Arabidopsis	PF01073.14	3Beta_HSD	3-beta hydroxysteroid dehydrogenase/isomerase family	COG0451	Nucleoside-diphosphate-sugar epimerases	.	c93708_g2|m.31890	3-893[+]	.	ExpAA=30.83^PredHel=1^Topology=i180-202o	GO:0016126|sterol biosynthetic process	GO:0003854|3-beta-hydroxy-delta5-steroid dehydrogenase activity;GO:0000166|nucleotide binding;GO:0047012|sterol-4-alpha-carboxylate 3-dehydrogenase (decarboxylating) activity	GO:0005789|endoplasmic reticulum membrane;GO:0016021|integral to membrane;GO:0016020|membrane	K07748|E1.1.1.170, NSDHL, ERG26; sterol-4alpha-carboxylate 3-dehydrogenase (decarboxylating) [EC:1.1.1.170]	map00100|Steroid biosynthesis;map01100|Metabolic pathways;map01130|Biosynthesis of antibiotics
c88689_g1	46.301	36.4802	26.0773	25.3214	gi|123667186|emb|AM452804.1|	219	1e-109	Vitis vinifera, whole genome shotgun sequence, contig VV78X078159.3, clone ENTAV 115	gi|359478755|ref|XP_002278580.2|	1219	5e-163	PREDICTED: probable phytol kinase 2, chloroplastic [Vitis vinifera]	sp|Q5N9J9|PHYK2_ORYSJ	314	E:1e-101	RecName: Full=Probable phytol kinase 2, chloroplastic;^Eukaryota; Viridiplantae; Streptophyta; Embryophyta; Tracheophyta; Spermatophyta; Magnoliophyta; Liliopsida; Poales; Poaceae; BEP clade; Ehrhartoideae; Oryzeae; Oryza	sp|Q5N9J9|PHYK2_ORYSJ	353	E:3e-119	RecName: Full=Probable phytol kinase 2, chloroplastic;^Eukaryota; Viridiplantae; Streptophyta; Embryophyta; Tracheophyta; Spermatophyta; Magnoliophyta; Liliopsida; Poales; Poaceae; BEP clade; Ehrhartoideae; Oryzeae; Oryza	PF01148.15	CTP_transf_1	Cytidylyltransferase family	COG0170	Dolichol kinase	.	c88689_g1|m.32079	2-1009[+]	.	ExpAA=138.69^PredHel=7^Topology=i21-43o101-123i135-152o162-184i205-224o266-288i295-314o	GO:0010189|vitamin E biosynthetic process	GO:0016301|kinase activity	GO:0031969|chloroplast membrane;GO:0016021|integral to membrane	K15892|FOLK; farnesol kinase [EC:2.7.1.-]	map00900|Terpenoid backbone biosynthesis;map01130|Biosynthesis of antibiotics
c90305_g1	33.664	29.2979	19.2059	15.725	gi|349718268|emb|FQ381273.1|	528	0	Vitis vinifera clone SS0ACG15YG01	gi|225460050|ref|XP_002273786.1|	849	2e-108	PREDICTED: phosphatidylinositol N-acetylglucosaminyltransferase subunit P [Vitis vinifera]	sp|O64792|PIGP_ARATH	177	E:3e-51	RecName: Full=Phosphatidylinositol N-acetylglucosaminyltransferase subunit P;^Eukaryota; Viridiplantae; Streptophyta; Embryophyta; Tracheophyta; Spermatophyta; Magnoliophyta; eudicotyledons; core eudicotyledons; rosids; malvids; Brassicales; Brassicaceae; Camelineae; Arabidopsis	sp|O64792|PIGP_ARATH	177	E:3e-55	RecName: Full=Phosphatidylinositol N-acetylglucosaminyltransferase subunit P;^Eukaryota; Viridiplantae; Streptophyta; Embryophyta; Tracheophyta; Spermatophyta; Magnoliophyta; eudicotyledons; core eudicotyledons; rosids; malvids; Brassicales; Brassicaceae; Camelineae; Arabidopsis	PF08510.7	PIG-P	PIG-P	NOG133279	Phosphatidylinositol glycan anchor biosynthesis, class P protein	.	c90305_g1|m.32162	594-1130[-]	.	ExpAA=45.19^PredHel=2^Topology=i61-83o103-125i	GO:0006506|GPI anchor biosynthetic process	GO:0017176|phosphatidylinositol N-acetylglucosaminyltransferase activity	GO:0016021|integral to membrane	K03861|PIGP, GPI19, DSCR5; phosphatidylinositol glycan, class P	map00563|Glycosylphosphatidylinositol(GPI)-anchor biosynthesis;map01100|Metabolic pathways
c99088_g2	0.943535	0.074895	5.19746	5.50238	gi|123668606|emb|AM445594.1|	1220	0	Vitis vinifera, whole genome shotgun sequence, contig VV78X228282.4, clone ENTAV 115	gi|731391925|ref|XP_010650931.1|	2543	0	PREDICTED: cytochrome P450 86A1 [Vitis vinifera]	sp|P48422|C86A1_ARATH	808	E:0	RecName: Full=Cytochrome P450 86A1;^Eukaryota; Viridiplantae; Streptophyta; Embryophyta; Tracheophyta; Spermatophyta; Magnoliophyta; eudicotyledons; core eudicotyledons; rosids; malvids; Brassicales; Brassicaceae; Camelineae; Arabidopsis	sp|P48422|C86A1_ARATH	809	E:0	RecName: Full=Cytochrome P450 86A1;^Eukaryota; Viridiplantae; Streptophyta; Embryophyta; Tracheophyta; Spermatophyta; Magnoliophyta; eudicotyledons; core eudicotyledons; rosids; malvids; Brassicales; Brassicaceae; Camelineae; Arabidopsis	PF00067.17	p450	Cytochrome P450	COG2124	Cytochrome P450	.	c99088_g2|m.32251	274-1833[-]	.	ExpAA=22.41^PredHel=1^Topology=i5-24o	GO:0006631|fatty acid metabolic process;GO:0010345|suberin biosynthetic process	GO:0018685|alkane 1-monooxygenase activity;GO:0009055|electron carrier activity;GO:0020037|heme binding;GO:0005506|iron ion binding	GO:0016021|integral to membrane;GO:0005773|vacuole	K15401|CYP86A1; fatty acid omega-hydroxylase [EC:1.14.-.-]	map00073|Cutin, suberine and wax biosynthesis
c92205_g3	10.6458	13.2778	13.6917	41.725	gi|596186891|ref|XM_007223284.1|	314	9e-163	Prunus persica hypothetical protein (PRUPE_ppa009548mg) mRNA, complete cds	gi|225459748|ref|XP_002285898.1|	925	3e-122	PREDICTED: probable prolyl 4-hydroxylase 3 [Vitis vinifera]	sp|P54001|P4HA1_RAT	86.7	E:8e-18	RecName: Full=Prolyl 4-hydroxylase subunit alpha-1;^Eukaryota; Metazoa; Chordata; Craniata; Vertebrata; Euteleostomi; Mammalia; Eutheria; Euarchontoglires; Glires; Rodentia; Sciurognathi; Muroidea; Muridae; Murinae; Rattus	sp|Q20065|P4HA2_CAEEL	102	E:2e-23	RecName: Full=Prolyl 4-hydroxylase subunit alpha-2;^Eukaryota; Metazoa; Ecdysozoa; Nematoda; Chromadorea; Rhabditida; Rhabditoidea; Rhabditidae; Peloderinae; Caenorhabditis	PF03171.15	2OG-FeII_Oxy	2OG-Fe(II) oxygenase superfamily	NOG78926	Prolyl 4-hydroxylase, alpha	.	c92205_g3|m.32331	1-696[-]	.	ExpAA=22.70^PredHel=1^Topology=i17-39o	GO:0043412|macromolecule modification	GO:0005506|iron ion binding;GO:0031418|L-ascorbic acid binding;GO:0016702|oxidoreductase activity, acting on single donors with incorporation of molecular oxygen, incorporation of two atoms of oxygen;GO:0031545|peptidyl-proline 4-dioxygenase activity;GO:0004656|procollagen-proline 4-dioxygenase activity	GO:0005783|endoplasmic reticulum;GO:0005788|endoplasmic reticulum lumen	K00472|E1.14.11.2; prolyl 4-hydroxylase [EC:1.14.11.2]	map01100|Metabolic pathways;map00330|Arginine and proline metabolism
c88272_g1	3.55874	3.23705	1.39228	0.971975	gi|255539229|ref|XM_002510634.1|	474	0	Ricinus communis hedgehog receptor, putative, mRNA	gi|297745553|emb|CBI40718.3|	1203	2e-152	unnamed protein product [Vitis vinifera]	sp|O15118|NPC1_HUMAN	150	E:1e-38	RecName: Full=Niemann-Pick C1 protein;^Eukaryota; Metazoa; Chordata; Craniata; Vertebrata; Euteleostomi; Mammalia; Eutheria; Euarchontoglires; Primates; Haplorrhini; Catarrhini; Hominidae; Homo	sp|O15118|NPC1_HUMAN	224	E:2e-64	RecName: Full=Niemann-Pick C1 protein;^Eukaryota; Metazoa; Chordata; Craniata; Vertebrata; Euteleostomi; Mammalia; Eutheria; Euarchontoglires; Primates; Haplorrhini; Catarrhini; Hominidae; Homo	PF02460.13	Patched	Patched family	NOG149152	Patched domain containing protein	.	c88272_g1|m.32340	2-865[+]	.	ExpAA=94.02^PredHel=5^Topology=i135-152o167-189i202-221o241-263i270-287o	GO:0007628|adult walking behavior;GO:0006914|autophagy;GO:0008206|bile acid metabolic process;GO:0071404|cellular response to low-density lipoprotein particle stimulus;GO:0071383|cellular response to steroid hormone stimulus;GO:0033344|cholesterol efflux;GO:0042632|cholesterol homeostasis;GO:0008203|cholesterol metabolic process;GO:0006897|endocytosis;GO:0007041|lysosomal transport;GO:0016242|neg…	GO:0015485|cholesterol binding;GO:0008158|hedgehog receptor activity;GO:0015248|sterol transporter activity;GO:0004888|transmembrane signaling receptor activity	GO:0005783|endoplasmic reticulum;GO:0005576|extracellular region;GO:0005794|Golgi apparatus;GO:0005887|integral to plasma membrane;GO:0031902|late endosome membrane;GO:0005765|lysosomal membrane;GO:0005764|lysosome;GO:0045121|membrane raft;GO:0005635|nuclear envelope;GO:0048471|perinuclear region of cytoplasm;GO:0031982|vesicle	K12385|NPC1; Niemann-Pick C1 protein	map04142|Lysosome
c100039_g1	14.8116	60.0201	15.9649	42.3769	gi|123667475|emb|AM449327.1|	591	0	Vitis vinifera contig VV78X035865.4, whole genome shotgun sequence	gi|297743624|emb|CBI36491.3|	1903	0	unnamed protein product [Vitis vinifera]	sp|Q9SZ46|C82C4_ARATH	408	E:3e-135	RecName: Full=Cytochrome P450 82C4;^Eukaryota; Viridiplantae; Streptophyta; Embryophyta; Tracheophyta; Spermatophyta; Magnoliophyta; eudicotyledons; core eudicotyledons; rosids; malvids; Brassicales; Brassicaceae; Camelineae; Arabidopsis	sp|Q9SZ46|C82C4_ARATH	451	E:2e-152	RecName: Full=Cytochrome P450 82C4;^Eukaryota; Viridiplantae; Streptophyta; Embryophyta; Tracheophyta; Spermatophyta; Magnoliophyta; eudicotyledons; core eudicotyledons; rosids; malvids; Brassicales; Brassicaceae; Camelineae; Arabidopsis	PF00067.17	p450	Cytochrome P450	COG2124	Cytochrome P450	.	c100039_g1|m.32538	2-1432[-]	.	ExpAA=46.33^PredHel=2^Topology=o5-27i114-131o	GO:0071281|cellular response to iron ion	GO:0009055|electron carrier activity;GO:0020037|heme binding;GO:0005506|iron ion binding;GO:0004497|monooxygenase activity;GO:0016705|oxidoreductase activity, acting on paired donors, with incorporation or reduction of molecular oxygen	GO:0016021|integral to membrane	K00517|E1.14.-.-	map00945|Stilbenoid, diarylheptanoid and gingerol biosynthesis;map00624|Polycyclic aromatic hydrocarbon degradation;map00627|Aminobenzoate degradation;map01110|Biosynthesis of secondary metabolites;map00363|Bisphenol degradation;map01100|Metabolic pathways;map01120|Microbial metabolism in diverse environments;map00903|Limonene and pinene degradation
c100020_g1	48.1284	23.315	40.8229	53.7961	gi|568825742|ref|XM_006467174.1|	638	0	PREDICTED: Citrus sinensis probable galacturonosyltransferase 4-like (LOC102626644), mRNA	gi|147766034|emb|CAN70213.1|	3129	0	hypothetical protein VITISV_038741 [Vitis vinifera]	sp|Q93ZX7|GAUT4_ARATH	850	E:0	RecName: Full=Probable galacturonosyltransferase 4;^Eukaryota; Viridiplantae; Streptophyta; Embryophyta; Tracheophyta; Spermatophyta; Magnoliophyta; eudicotyledons; core eudicotyledons; rosids; malvids; Brassicales; Brassicaceae; Camelineae; Arabidopsis	sp|Q93ZX7|GAUT4_ARATH	887	E:0	RecName: Full=Probable galacturonosyltransferase 4;^Eukaryota; Viridiplantae; Streptophyta; Embryophyta; Tracheophyta; Spermatophyta; Magnoliophyta; eudicotyledons; core eudicotyledons; rosids; malvids; Brassicales; Brassicaceae; Camelineae; Arabidopsis	PF01501.15	Glyco_transf_8	Glycosyl transferase family 8	COG1442	Lipopolysaccharide biosynthesis proteins, LPS:glycosyltransferases	.	c100020_g1|m.33005	373-2289[+]	.	ExpAA=19.52^PredHel=1^Topology=i7-26o	GO:0045489|pectin biosynthetic process	GO:0047262|polygalacturonate 4-alpha-galacturonosyltransferase activity	GO:0005794|Golgi apparatus;GO:0000139|Golgi membrane;GO:0016021|integral to membrane	K13648|GAUT; alpha-1,4-galacturonosyltransferase [EC:2.4.1.43]	map00500|Starch and sucrose metabolism;map00520|Amino sugar and nucleotide sugar metabolism
c91973_g1	50.1964	32.8568	32.3696	34.8267	gi|590686765|ref|XM_007042413.1|	1472	0	Theobroma cacao RING/U-box domain-containing protein isoform 1 (TCM_007095) mRNA, complete cds	gi|731383266|ref|XP_010647727.1|	5192	0	PREDICTED: probable E3 ubiquitin ligase SUD1 isoform X1 [Vitis vinifera]	sp|Q6ZQ89|MARH6_MOUSE	254	E:7e-69	RecName: Full=E3 ubiquitin-protein ligase MARCH6;^Eukaryota; Metazoa; Chordata; Craniata; Vertebrata; Euteleostomi; Mammalia; Eutheria; Euarchontoglires; Glires; Rodentia; Sciurognathi; Muroidea; Muridae; Murinae; Mus; Mus`sp|Q6ZQ89|MARH6_MOUSE	sp|O60337|MARH6_HUMAN	263	E:3e-72	RecName: Full=E3 ubiquitin-protein ligase MARCH6;^Eukaryota; Metazoa; Chordata; Craniata; Vertebrata; Euteleostomi; Mammalia; Eutheria; Euarchontoglires; Primates; Haplorrhini; Catarrhini; Hominidae; Homo`sp|O60337|MARH6_HUMAN	PF12906.2	RINGv	RING-variant domain	COG5183	Protein involved in mRNA turnover and stability	.	c91973_g1|m.33179	451-3795[-]	.	ExpAA=315.19^PredHel=14^Topology=i143-165o189-211i341-363o456-478i521-540o569-591i626-648o696-715i794-816o840-862i883-905o920-939i980-1002o1017-1039i	GO:0070936|protein K48-linked ubiquitination	GO:0046872|metal ion binding;GO:0004842|ubiquitin-protein ligase activity;GO:0008270|zinc ion binding	GO:0030176|integral to endoplasmic reticulum membrane	K10661|MARCH6, DOA10; E3 ubiquitin-protein ligase MARCH6 [EC:2.3.2.27]	map04141|Protein processing in endoplasmic reticulum
c88921_g1	21.9248	0.965509	5.13485	4.58574	gi|147815336|emb|AM454881.2|	371	0	Vitis vinifera contig VV78X003317.3, whole genome shotgun sequence	gi|731418622|ref|XP_002274131.2|	1406	0	PREDICTED: peroxidase 55-like [Vitis vinifera]	sp|Q96509|PER55_ARATH	391	E:2e-132	RecName: Full=Peroxidase 55;^Eukaryota; Viridiplantae; Streptophyta; Embryophyta; Tracheophyta; Spermatophyta; Magnoliophyta; eudicotyledons; core eudicotyledons; rosids; malvids; Brassicales; Brassicaceae; Camelineae; Arabidopsis	sp|Q96509|PER55_ARATH	426	E:9e-148	RecName: Full=Peroxidase 55;^Eukaryota; Viridiplantae; Streptophyta; Embryophyta; Tracheophyta; Spermatophyta; Magnoliophyta; eudicotyledons; core eudicotyledons; rosids; malvids; Brassicales; Brassicaceae; Camelineae; Arabidopsis	PF00141.18	peroxidase	Peroxidase	NOG254343	Sodium channel	.	c88921_g1|m.33287	3-989[+]	sigP:1^26^0.701^YES	.	GO:0042744|hydrogen peroxide catabolic process	GO:0020037|heme binding;GO:0046872|metal ion binding;GO:0004601|peroxidase activity	GO:0005576|extracellular region	K00430|E1.11.1.7; peroxidase [EC:1.11.1.7]	map01100|Metabolic pathways;map00940|Phenylpropanoid biosynthesis;map01110|Biosynthesis of secondary metabolites
c85575_g2	5.81682	53.8579	19.6879	60.5555	gi|147866665|emb|AM474585.2|	205	9e-102	Vitis vinifera contig VV78X272109.31, whole genome shotgun sequence	gi|731384974|ref|XP_002279086.3|	1881	0	PREDICTED: cytochrome P450 711A1-like isoform X1 [Vitis vinifera]	sp|P47787|THAS_PIG	155	E:5e-39	RecName: Full=Thromboxane-A synthase;^Eukaryota; Metazoa; Chordata; Craniata; Vertebrata; Euteleostomi; Mammalia; Eutheria; Laurasiatheria; Cetartiodactyla; Suina; Suidae; Sus	sp|Q64464|CP3AD_MOUSE	203	E:8e-57	RecName: Full=Cytochrome P450 3A13;^Eukaryota; Metazoa; Chordata; Craniata; Vertebrata; Euteleostomi; Mammalia; Eutheria; Euarchontoglires; Glires; Rodentia; Sciurognathi; Muroidea; Muridae; Murinae; Mus; Mus	PF00067.17	p450	Cytochrome P450	COG2124	Cytochrome P450	.	c85575_g2|m.33454	163-1740[+]	.	ExpAA=41.99^PredHel=2^Topology=o10-32i233-255o	GO:0010628|positive regulation of gene expression	GO:0070330|aromatase activity;GO:0009055|electron carrier activity;GO:0020037|heme binding;GO:0005506|iron ion binding;GO:0004497|monooxygenase activity	GO:0005789|endoplasmic reticulum membrane	K01832|TBXAS1, CYP5A; thromboxane-A synthase [EC:5.3.99.5]	map01100|Metabolic pathways;map04611|Platelet activation;map00590|Arachidonic acid metabolism
c100122_g1	16.9842	20.0757	9.80805	8.13913	gi|565365730|ref|XM_006349494.1|	204	2e-101	PREDICTED: Solanum tuberosum protein TRANSPARENT TESTA 12-like (LOC102594122), mRNA	gi|359480940|ref|XP_002267053.2|	1533	0	PREDICTED: protein TRANSPARENT TESTA 12 [Vitis vinifera]	sp|Q9LYT3|TT12_ARATH	290	E:6e-91	RecName: Full=Protein TRANSPARENT TESTA 12;^Eukaryota; Viridiplantae; Streptophyta; Embryophyta; Tracheophyta; Spermatophyta; Magnoliophyta; eudicotyledons; core eudicotyledons; rosids; malvids; Brassicales; Brassicaceae; Camelineae; Arabidopsis	sp|Q9LYT3|TT12_ARATH	291	E:7e-92	RecName: Full=Protein TRANSPARENT TESTA 12;^Eukaryota; Viridiplantae; Streptophyta; Embryophyta; Tracheophyta; Spermatophyta; Magnoliophyta; eudicotyledons; core eudicotyledons; rosids; malvids; Brassicales; Brassicaceae; Camelineae; Arabidopsis	PF01554.13	MatE	MatE	COG0534	Na+-driven multidrug efflux pump	.	c100122_g1|m.33561	164-1273[-]	sigP:1^21^0.674^YES	ExpAA=192.35^PredHel=8^Topology=o26-48i61-83o93-115i136-158o168-190i211-233o285-307i314-336o	GO:0009813|flavonoid biosynthetic process;GO:0010231|maintenance of seed dormancy;GO:0010023|proanthocyanidin biosynthetic process	GO:0015238|drug transmembrane transporter activity;GO:0015299|solute:hydrogen antiporter activity	GO:0016021|integral to membrane;GO:0009705|plant-type vacuole membrane	K03327|TC.MATE, SLC47A, norM, mdtK, dinF; multidrug resistance protein, MATE family	.
c98809_g2	37.2468	33.8535	29.9467	27.2751	gi|349711385|emb|FQ396451.1|	880	0	Vitis vinifera clone SS0AEB9YN22	gi|225427894|ref|XP_002273333.1|	1345	5e-175	PREDICTED: putative ER lumen protein-retaining receptor C28H8.4 [Vitis vinifera]	sp|P48583|ERD2_CAEEL	118	E:6e-28	RecName: Full=ER lumen protein retaining receptor;^Eukaryota; Metazoa; Ecdysozoa; Nematoda; Chromadorea; Rhabditida; Rhabditoidea; Rhabditidae; Peloderinae; Caenorhabditis	sp|P48583|ERD2_CAEEL	119	E:2e-30	RecName: Full=ER lumen protein retaining receptor;^Eukaryota; Metazoa; Ecdysozoa; Nematoda; Chromadorea; Rhabditida; Rhabditoidea; Rhabditidae; Peloderinae; Caenorhabditis	PF00810.13	ER_lumen_recept	ER lumen protein retaining receptor	COG5196	ER lumen protein retaining receptor	.	c98809_g2|m.33645	193-1011[+]	.	ExpAA=122.79^PredHel=6^Topology=i24-43o104-123i136-154o164-181i193-215o225-247i	GO:0009792|embryo development ending in birth or egg hatching;GO:0006621|protein retention in ER lumen;GO:0015031|protein transport;GO:0016192|vesicle-mediated transport	GO:0046923|ER retention sequence binding	GO:0005789|endoplasmic reticulum membrane;GO:0016021|integral to membrane	K10949|KDELR; ER lumen protein retaining receptor	map05110|Vibrio cholerae infection
c100937_g9	30.8472	30.5394	46.6873	39.1215	gi|349714114|emb|FQ386769.1|	665	0	Vitis vinifera clone SS0AEB28YM14	gi|225425710|ref|XP_002275229.1|	1196	4e-162	PREDICTED: sphinganine C(4)-monooxygenase 1 [Vitis vinifera]	sp|Q8VYI1|SBH1_ARATH	413	E:6e-143	RecName: Full=Sphinganine C(4)-monooxygenase 1;^Eukaryota; Viridiplantae; Streptophyta; Embryophyta; Tracheophyta; Spermatophyta; Magnoliophyta; eudicotyledons; core eudicotyledons; rosids; malvids; Brassicales; Brassicaceae; Camelineae; Arabidopsis	sp|Q9AST3|SBH2_ARATH	431	E:4e-152	RecName: Full=Sphinganine C(4)-monooxygenase 2;^Eukaryota; Viridiplantae; Streptophyta; Embryophyta; Tracheophyta; Spermatophyta; Magnoliophyta; eudicotyledons; core eudicotyledons; rosids; malvids; Brassicales; Brassicaceae; Camelineae; Arabidopsis	PF04116.8	FA_hydroxylase	Fatty acid hydroxylase superfamily	COG3000	Sterol desaturase	.	c100937_g9|m.33668	231-1004[+]	.	ExpAA=83.07^PredHel=3^Topology=o10-32i53-75o90-109i	GO:0006633|fatty acid biosynthetic process;GO:0009640|photomorphogenesis;GO:0046520|sphingoid biosynthetic process	GO:0005506|iron ion binding;GO:0000170|sphingosine hydroxylase activity	GO:0016023|cytoplasmic membrane-bounded vesicle;GO:0005783|endoplasmic reticulum;GO:0005789|endoplasmic reticulum membrane;GO:0005794|Golgi apparatus;GO:0016021|integral to membrane	K04713|SUR2; sphinganine C4-monooxygenase [EC:1.14.18.5]	map01100|Metabolic pathways;map00600|Sphingolipid metabolism
c91919_g1	0.354646	0.0534141	0.11065	0.278314	gi|147844128|emb|AM440066.2|	395	0	Vitis vinifera contig VV78X245726.6, whole genome shotgun sequence	gi|297745817|emb|CBI15873.3|	2614	0	unnamed protein product [Vitis vinifera]	sp|Q56YT0|LAC3_ARATH	801	E:0	RecName: Full=Laccase-3;^Eukaryota; Viridiplantae; Streptophyta; Embryophyta; Tracheophyta; Spermatophyta; Magnoliophyta; eudicotyledons; core eudicotyledons; rosids; malvids; Brassicales; Brassicaceae; Camelineae; Arabidopsis	sp|Q56YT0|LAC3_ARATH	831	E:0	RecName: Full=Laccase-3;^Eukaryota; Viridiplantae; Streptophyta; Embryophyta; Tracheophyta; Spermatophyta; Magnoliophyta; eudicotyledons; core eudicotyledons; rosids; malvids; Brassicales; Brassicaceae; Camelineae; Arabidopsis	PF07732.10	Cu-oxidase_3	Multicopper oxidase	COG2132	Putative multicopper oxidases	.	c91919_g1|m.33790	34-1743[-]	sigP:1^26^0.867^YES	ExpAA=22.21^PredHel=1^Topology=i5-27o	GO:0046274|lignin catabolic process	GO:0005507|copper ion binding;GO:0052716|hydroquinone:oxygen oxidoreductase activity	GO:0048046|apoplast	K05909|E1.10.3.2; laccase [EC:1.10.3.2]	.
c96518_g2	0.321235	0.457431	0.503406	0.357516	gi|461744055|gb|KC342469.1|	818	0	Triticum aestivum isolate TaENO-a enolase mRNA, complete cds	gi|461744056|gb|AGH20061.1|	1340	0	enolase [Triticum aestivum]	sp|Q42971|ENO_ORYSJ	509	E:1e-179	RecName: Full=Enolase;^Eukaryota; Viridiplantae; Streptophyta; Embryophyta; Tracheophyta; Spermatophyta; Magnoliophyta; Liliopsida; Poales; Poaceae; BEP clade; Ehrhartoideae; Oryzeae; Oryza	sp|Q42971|ENO_ORYSJ	509	E:9e-180	RecName: Full=Enolase;^Eukaryota; Viridiplantae; Streptophyta; Embryophyta; Tracheophyta; Spermatophyta; Magnoliophyta; Liliopsida; Poales; Poaceae; BEP clade; Ehrhartoideae; Oryzeae; Oryza	PF03952.11	Enolase_N	Enolase, N-terminal domain	COG0148	Enolase	.	c96518_g2|m.34268	1-828[+]	sigP:1^32^0.47^YES	.	GO:0006096|glycolysis	GO:0000287|magnesium ion binding;GO:0004634|phosphopyruvate hydratase activity	GO:0000015|phosphopyruvate hydratase complex	K01689|ENO, eno; enolase [EC:4.2.1.11]	map04066|HIF-1 signaling pathway;map01200|Carbon metabolism;map00680|Methane metabolism;map01230|Biosynthesis of amino acids;map00010|Glycolysis / Gluconeogenesis;map01110|Biosynthesis of secondary metabolites;map03018|RNA degradation;map01100|Metabolic pathways;map01120|Microbial metabolism in diverse environments;map01130|Biosynthesis of antibiotics
c14924_g1	78.4949	3.21752	1.90237	0.558829	gi|147776589|emb|AM442443.2|	1246	0	Vitis vinifera contig VV78X190881.4, whole genome shotgun sequence	gi|312837055|dbj|BAJ34933.1|	2065	0	hypothetical protein [Vitis hybrid cultivar]	sp|Q9LZ72|KCS21_ARATH	567	E:0	RecName: Full=3-ketoacyl-CoA synthase 21;^Eukaryota; Viridiplantae; Streptophyta; Embryophyta; Tracheophyta; Spermatophyta; Magnoliophyta; eudicotyledons; core eudicotyledons; rosids; malvids; Brassicales; Brassicaceae; Camelineae; Arabidopsis	sp|Q9LZ72|KCS21_ARATH	619	E:0	RecName: Full=3-ketoacyl-CoA synthase 21;^Eukaryota; Viridiplantae; Streptophyta; Embryophyta; Tracheophyta; Spermatophyta; Magnoliophyta; eudicotyledons; core eudicotyledons; rosids; malvids; Brassicales; Brassicaceae; Camelineae; Arabidopsis	PF08392.7	FAE1_CUT1_RppA	FAE1/Type III polyketide synthase-like protein	COG3424	Predicted naringenin-chalcone synthase	.	c14924_g1|m.34510	103-1521[+]	.	ExpAA=42.98^PredHel=2^Topology=o15-37i172-194o	GO:0006633|fatty acid biosynthetic process;GO:0009409|response to cold;GO:0009416|response to light stimulus	GO:0016747|transferase activity, transferring acyl groups other than amino-acyl groups	GO:0016021|integral to membrane	K15397|KCS; 3-ketoacyl-CoA synthase [EC:2.3.1.199]	map00062|Fatty acid elongation;map01110|Biosynthesis of secondary metabolites
c78788_g1	0.285581	0.419368	0.289579	0.291348	gi|151419604|dbj|AK250956.1|	562	0	Hordeum vulgare subsp. vulgare cDNA clone: FLbaf100l04, mRNA sequence	gi|475621868|gb|EMT31646.1|	607	2e-70	Vacuolar proton translocating ATPase 100 kDa subunit [Aegilops tauschii]	sp|Q8W4S4|VHAA3_ARATH	203	E:9e-59	RecName: Full=Vacuolar proton ATPase a3;^Eukaryota; Viridiplantae; Streptophyta; Embryophyta; Tracheophyta; Spermatophyta; Magnoliophyta; eudicotyledons; core eudicotyledons; rosids; malvids; Brassicales; Brassicaceae; Camelineae; Arabidopsis	sp|Q9SJT7|VHAA2_ARATH	221	E:1e-66	RecName: Full=Vacuolar proton ATPase a2;^Eukaryota; Viridiplantae; Streptophyta; Embryophyta; Tracheophyta; Spermatophyta; Magnoliophyta; eudicotyledons; core eudicotyledons; rosids; malvids; Brassicales; Brassicaceae; Camelineae; Arabidopsis	PF01496.14	V_ATPase_I	V-type ATPase 116kDa subunit family	COG1269	Archaeal/vacuolar-type H+-ATPase subunit I	.	c78788_g1|m.34522	1-405[+]	.	ExpAA=30.36^PredHel=1^Topology=i70-92o	GO:0015991|ATP hydrolysis coupled proton transport;GO:0015986|ATP synthesis coupled proton transport;GO:0031669|cellular response to nutrient levels;GO:0032119|sequestering of zinc ion;GO:0070072|vacuolar proton-transporting V-type ATPase complex assembly;GO:0043181|vacuolar sequestering	GO:0015078|hydrogen ion transmembrane transporter activity;GO:0009678|hydrogen-translocating pyrophosphatase activity;GO:0045735|nutrient reservoir activity	GO:0009507|chloroplast;GO:0005794|Golgi apparatus;GO:0016021|integral to membrane;GO:0005739|mitochondrion;GO:0009705|plant-type vacuole membrane;GO:0000220|vacuolar proton-transporting V-type ATPase, V0 domain	K02154|ATPeV0A, ATP6N; V-type H+-transporting ATPase subunit a	map05110|Vibrio cholerae infection;map04142|Lysosome;map04145|Phagosome;map05120|Epithelial cell signaling in Helicobacter pylori infection;map05152|Tuberculosis;map04721|Synaptic vesicle cycle;map05323|Rheumatoid arthritis;map04966|Collecting duct acid secretion;map01100|Metabolic pathways;map00190|Oxidative phosphorylation
c90217_g1	15.5185	13.5776	9.32221	6.81854	gi|147860683|emb|AM470223.2|	807	0	Vitis vinifera contig VV78X272540.9, whole genome shotgun sequence	gi|731428128|ref|XP_010664228.1|	1792	0	PREDICTED: phosphatidylinositol 4-phosphate 5-kinase 5 [Vitis vinifera]	sp|Q56YP2|PI5K1_ARATH	114	E:3e-25	RecName: Full=Phosphatidylinositol 4-phosphate 5-kinase 1;^Eukaryota; Viridiplantae; Streptophyta; Embryophyta; Tracheophyta; Spermatophyta; Magnoliophyta; eudicotyledons; core eudicotyledons; rosids; malvids; Brassicales; Brassicaceae; Camelineae; Arabidopsis`sp|Q56YP2|PI5K1_ARATH	sp|Q56YP2|PI5K1_ARATH	117	E:3e-27	RecName: Full=Phosphatidylinositol 4-phosphate 5-kinase 1;^Eukaryota; Viridiplantae; Streptophyta; Embryophyta; Tracheophyta; Spermatophyta; Magnoliophyta; eudicotyledons; core eudicotyledons; rosids; malvids; Brassicales; Brassicaceae; Camelineae; Arabidopsis`sp|Q56YP2|PI5K1_ARATH	PF02493.15	MORN	MORN repeat	COG4642	Uncharacterized protein conserved in bacteria	.	c90217_g1|m.34666	183-1439[+]	.	ExpAA=40.31^PredHel=2^Topology=o63-85i92-111o	GO:0006950|response to stress	GO:0016308|1-phosphatidylinositol-4-phosphate 5-kinase activity;GO:0051015|actin filament binding;GO:0003785|actin monomer binding;GO:0005524|ATP binding	GO:0005886|plasma membrane	K00889|PIP5K; 1-phosphatidylinositol-4-phosphate 5-kinase [EC:2.7.1.68]	map00562|Inositol phosphate metabolism;map04144|Endocytosis;map04070|Phosphatidylinositol signaling system;map05231|Choline metabolism in cancer;map01100|Metabolic pathways;map04666|Fc gamma R-mediated phagocytosis;map04810|Regulation of actin cytoskeleton
c81621_g1	49.444	58.0304	24.7932	65.8857	gi|164699030|gb|EU367998.1|	379	0	Vitis pseudoreticulata clone Chi-21 class IV chitinase (Chi4D) mRNA, complete cds	gi|526117471|ref|NP_001268031.1|	998	2e-132	class IV endochitinase precursor [Vitis vinifera]	sp|Q7Y1Z0|CHI5_ORYSJ	298	E:7e-98	RecName: Full=Chitinase 5;^Eukaryota; Viridiplantae; Streptophyta; Embryophyta; Tracheophyta; Spermatophyta; Magnoliophyta; Liliopsida; Poales; Poaceae; BEP clade; Ehrhartoideae; Oryzeae; Oryza	sp|Q7Y1Z0|CHI5_ORYSJ	348	E:3e-118	RecName: Full=Chitinase 5;^Eukaryota; Viridiplantae; Streptophyta; Embryophyta; Tracheophyta; Spermatophyta; Magnoliophyta; Liliopsida; Poales; Poaceae; BEP clade; Ehrhartoideae; Oryzeae; Oryza	PF00187.14	Chitin_bind_1	Chitin recognition protein	COG3979	Uncharacterized protein contain chitin-binding domain type 3	.	c81621_g1|m.34671	2-877[+]	sigP:1^43^0.584^YES	.	GO:0016998|cell wall macromolecule catabolic process;GO:0006032|chitin catabolic process;GO:0006952|defense response;GO:0000272|polysaccharide catabolic process;GO:0010262|somatic embryogenesis	GO:0008061|chitin binding;GO:0004568|chitinase activity	GO:0048046|apoplast;GO:0009505|plant-type cell wall;GO:0005886|plasma membrane	K01183|E3.2.1.14; chitinase [EC:3.2.1.14]	map01100|Metabolic pathways;map00520|Amino sugar and nucleotide sugar metabolism;map00500|Starch and sucrose metabolism
c89807_g1	0.825766	1.44246	0.985092	0.925035	gi|595795312|ref|XM_007200934.1|	542	0	Prunus persica hypothetical protein (PRUPE_ppa005226mg) mRNA, complete cds	gi|225428814|ref|XP_002282233.1|	2358	0	PREDICTED: abscisic acid 8'-hydroxylase 4 [Vitis vinifera]	sp|Q9LJK2|ABAH4_ARATH	701	E:0	RecName: Full=Abscisic acid 8'-hydroxylase 4;^Eukaryota; Viridiplantae; Streptophyta; Embryophyta; Tracheophyta; Spermatophyta; Magnoliophyta; eudicotyledons; core eudicotyledons; rosids; malvids; Brassicales; Brassicaceae; Camelineae; Arabidopsis	sp|Q9LJK2|ABAH4_ARATH	703	E:0	RecName: Full=Abscisic acid 8'-hydroxylase 4;^Eukaryota; Viridiplantae; Streptophyta; Embryophyta; Tracheophyta; Spermatophyta; Magnoliophyta; eudicotyledons; core eudicotyledons; rosids; malvids; Brassicales; Brassicaceae; Camelineae; Arabidopsis	PF00067.17	p450	Cytochrome P450	COG2124	Cytochrome P450	.	c89807_g1|m.35062	1-1494[+]	.	ExpAA=22.54^PredHel=1^Topology=i16-38o	GO:0046345|abscisic acid catabolic process;GO:0006950|response to stress	GO:0010295|(+)-abscisic acid 8'-hydroxylase activity;GO:0009055|electron carrier activity;GO:0020037|heme binding;GO:0005506|iron ion binding	GO:0016021|integral to membrane	K09843|E1.14.13.93; (+)-abscisic acid 8'-hydroxylase [EC:1.14.13.93]	map00906|Carotenoid biosynthesis
c88413_g1	5.97921	5.1405	3.53814	2.97222	gi|590721471|ref|XM_007051560.1|	512	0	Theobroma cacao Nucleotide-sugar transporter family protein (TCM_005197) mRNA, complete cds	gi|225454456|ref|XP_002280548.1|	1680	0	PREDICTED: CMP-sialic acid transporter 1 [Vitis vinifera]	sp|Q8LGE9|CSTR1_ARATH	553	E:0	RecName: Full=CMP-sialic acid transporter 1;^Eukaryota; Viridiplantae; Streptophyta; Embryophyta; Tracheophyta; Spermatophyta; Magnoliophyta; eudicotyledons; core eudicotyledons; rosids; malvids; Brassicales; Brassicaceae; Camelineae; Arabidopsis	sp|Q8LGE9|CSTR1_ARATH	553	E:0	RecName: Full=CMP-sialic acid transporter 1;^Eukaryota; Viridiplantae; Streptophyta; Embryophyta; Tracheophyta; Spermatophyta; Magnoliophyta; eudicotyledons; core eudicotyledons; rosids; malvids; Brassicales; Brassicaceae; Camelineae; Arabidopsis	PF03151.11	TPT	Triose-phosphate Transporter family	COG0697	Permeases of the drug/metabolite transporter (DMT) superfamily	.	c88413_g1|m.35159	329-1336[-]	sigP:1^18^0.802^YES	ExpAA=195.34^PredHel=10^Topology=i5-24o34-53i74-96o101-120i127-146o161-183i190-212o232-254i261-283o287-304i	GO:0015780|nucleotide-sugar transport;GO:0015739|sialic acid transport	GO:0005338|nucleotide-sugar transmembrane transporter activity;GO:0015136|sialic acid transmembrane transporter activity;GO:0005351|sugar:hydrogen symporter activity	GO:0000139|Golgi membrane;GO:0016021|integral to membrane	K15272|SLC35A1_2_3; solute carrier family 35 (UDP-sugar transporter), member A1/2/3	.
c88956_g1	0.443004	0.227173	0.278081	0.473473	gi|241983968|dbj|AK331910.1|	1040	0	Triticum aestivum cDNA, clone: WT002_K19, cultivar: Chinese Spring	gi|473817674|gb|EMS46926.1|	1661	0	putative L-ascorbate peroxidase 8, chloroplastic [Triticum urartu]	sp|Q69SV0|APX8_ORYSJ	556	E:0	RecName: Full=Probable L-ascorbate peroxidase 8, chloroplastic;^Eukaryota; Viridiplantae; Streptophyta; Embryophyta; Tracheophyta; Spermatophyta; Magnoliophyta; Liliopsida; Poales; Poaceae; BEP clade; Ehrhartoideae; Oryzeae; Oryza	sp|Q69SV0|APX8_ORYSJ	556	E:0	RecName: Full=Probable L-ascorbate peroxidase 8, chloroplastic;^Eukaryota; Viridiplantae; Streptophyta; Embryophyta; Tracheophyta; Spermatophyta; Magnoliophyta; Liliopsida; Poales; Poaceae; BEP clade; Ehrhartoideae; Oryzeae; Oryza	PF00141.18	peroxidase	Peroxidase	COG0376	Catalase (peroxidase I)	.	c88956_g1|m.35219	1-948[+]	.	ExpAA=18.23^PredHel=1^Topology=o295-314i	GO:0042744|hydrogen peroxide catabolic process	GO:0020037|heme binding;GO:0016688|L-ascorbate peroxidase activity;GO:0046872|metal ion binding	GO:0031969|chloroplast membrane;GO:0016021|integral to membrane;GO:0005739|mitochondrion;GO:0009579|thylakoid	K00434|E1.11.1.11; L-ascorbate peroxidase [EC:1.11.1.11]	map00053|Ascorbate and aldarate metabolism;map00480|Glutathione metabolism
c90996_g2	23.7724	17.4904	2.48469	3.84308	gi|590565343|ref|XM_007009860.1|	534	0	Theobroma cacao Transmembrane amino acid transporter family protein isoform 3 (TCM_043231) mRNA, complete cds	gi|225448988|ref|XP_002270908.1|	2139	0	PREDICTED: vacuolar amino acid transporter 1 [Vitis vinifera]	sp|P47082|AVT1_YEAST	170	E:4e-43	RecName: Full=Vacuolar amino acid transporter 1;^Eukaryota; Fungi; Dikarya; Ascomycota; Saccharomycotina; Saccharomycetes; Saccharomycetales; Saccharomycetaceae; Saccharomyces	sp|P47082|AVT1_YEAST	184	E:4e-49	RecName: Full=Vacuolar amino acid transporter 1;^Eukaryota; Fungi; Dikarya; Ascomycota; Saccharomycotina; Saccharomycetes; Saccharomycetales; Saccharomycetaceae; Saccharomyces	PF01490.13	Aa_trans	Transmembrane amino acid transporter protein	COG0814	Amino acid permeases	.	c90996_g2|m.35447	821-2473[+]	.	ExpAA=214.95^PredHel=10^Topology=i167-186o196-215i235-257o272-294i307-329o344-363i376-398o462-484i489-511o521-543i	GO:0007034|vacuolar transport	GO:0015186|L-glutamine transmembrane transporter activity;GO:0015188|L-isoleucine transmembrane transporter activity;GO:0005302|L-tyrosine transmembrane transporter activity	GO:0000329|fungal-type vacuole membrane;GO:0016021|integral to membrane	K15015|SLC32A, VGAT; solute carrier family 32 (vesicular inhibitory amino acid transporter)	map05032|Morphine addiction;map04721|Synaptic vesicle cycle;map04723|Retrograde endocannabinoid signaling;map04727|GABAergic synapse;map05033|Nicotine addiction
c79065_g1	22.6065	17.1295	10.0327	8.41854	gi|147837625|emb|AM464592.2|	1270	0	Vitis vinifera contig VV78X150059.7, whole genome shotgun sequence	gi|225453600|ref|XP_002264721.1|	2723	0	PREDICTED: 3-ketoacyl-CoA synthase 1 [Vitis vinifera]	sp|Q9MAM3|KCS1_ARATH	857	E:0	RecName: Full=3-ketoacyl-CoA synthase 1;^Eukaryota; Viridiplantae; Streptophyta; Embryophyta; Tracheophyta; Spermatophyta; Magnoliophyta; eudicotyledons; core eudicotyledons; rosids; malvids; Brassicales; Brassicaceae; Camelineae; Arabidopsis	sp|Q9MAM3|KCS1_ARATH	856	E:0	RecName: Full=3-ketoacyl-CoA synthase 1;^Eukaryota; Viridiplantae; Streptophyta; Embryophyta; Tracheophyta; Spermatophyta; Magnoliophyta; eudicotyledons; core eudicotyledons; rosids; malvids; Brassicales; Brassicaceae; Camelineae; Arabidopsis	PF08392.7	FAE1_CUT1_RppA	FAE1/Type III polyketide synthase-like protein	COG3424	Predicted naringenin-chalcone synthase	.	c79065_g1|m.35639	400-1992[-]	.	ExpAA=67.28^PredHel=2^Topology=i54-76o91-113i	GO:0009409|response to cold;GO:0009416|response to light stimulus;GO:0010025|wax biosynthetic process	GO:0009922|fatty acid elongase activity;GO:0033807|icosanoyl-CoA synthase activity	GO:0022626|cytosolic ribosome;GO:0005783|endoplasmic reticulum;GO:0016021|integral to membrane;GO:0016020|membrane	K15397|KCS; 3-ketoacyl-CoA synthase [EC:2.3.1.199]	map00062|Fatty acid elongation;map01110|Biosynthesis of secondary metabolites
c101246_g3	12.5743	10.6903	7.80123	8.96713	gi|571486736|ref|XM_003537784.2|	228	8e-115	PREDICTED: Glycine max E3 ubiquitin-protein ligase synoviolin-like (LOC100816441), transcript variant X1, mRNA	gi|297737332|emb|CBI26533.3|	1081	6e-143	unnamed protein product [Vitis vinifera]	sp|Q95SP2|HRD1_DROME	133	E:1e-32	RecName: Full=E3 ubiquitin-protein ligase HRD1;^Eukaryota; Metazoa; Ecdysozoa; Arthropoda; Hexapoda; Insecta; Pterygota; Neoptera; Endopterygota; Diptera; Brachycera; Muscomorpha; Ephydroidea; Drosophilidae; Drosophila; Sophophora	sp|Q95SP2|HRD1_DROME	143	E:4e-37	RecName: Full=E3 ubiquitin-protein ligase HRD1;^Eukaryota; Metazoa; Ecdysozoa; Arthropoda; Hexapoda; Insecta; Pterygota; Neoptera; Endopterygota; Diptera; Brachycera; Muscomorpha; Ephydroidea; Drosophilidae; Drosophila; Sophophora	PF13920.1	zf-C3HC4_3	Zinc finger, C3HC4 type (RING finger)	COG5243	HRD ubiquitin ligase complex, ER membrane component	.	c101246_g3|m.35833	1-903[+]	.	ExpAA=22.00^PredHel=1^Topology=i21-43o	GO:0030968|endoplasmic reticulum unfolded protein response;GO:0030433|ER-associated protein catabolic process	GO:0046872|metal ion binding;GO:0004842|ubiquitin-protein ligase activity;GO:0008270|zinc ion binding	GO:0005783|endoplasmic reticulum;GO:0005789|endoplasmic reticulum membrane;GO:0016021|integral to membrane	K10601|SYVN1, HRD1; E3 ubiquitin-protein ligase synoviolin [EC:2.3.2.27]	map04141|Protein processing in endoplasmic reticulum;map04120|Ubiquitin mediated proteolysis
c88449_g1	8.38836	4.50179	8.91574	4.27889	gi|349704961|emb|FQ383915.1|	514	0	Vitis vinifera clone SS0ABG10YG15	gi|225430698|ref|XP_002264115.1|	1541	0	PREDICTED: mannan endo-1,4-beta-mannosidase 7 [Vitis vinifera]	sp|Q9FJZ3|MAN7_ARATH	464	E:1e-158	RecName: Full=Mannan endo-1,4-beta-mannosidase 7;^Eukaryota; Viridiplantae; Streptophyta; Embryophyta; Tracheophyta; Spermatophyta; Magnoliophyta; eudicotyledons; core eudicotyledons; rosids; malvids; Brassicales; Brassicaceae; Camelineae; Arabidopsis	sp|Q9FJZ3|MAN7_ARATH	440	E:8e-152	RecName: Full=Mannan endo-1,4-beta-mannosidase 7;^Eukaryota; Viridiplantae; Streptophyta; Embryophyta; Tracheophyta; Spermatophyta; Magnoliophyta; eudicotyledons; core eudicotyledons; rosids; malvids; Brassicales; Brassicaceae; Camelineae; Arabidopsis	PF00150.13	Cellulase	Cellulase (glycosyl hydrolase family 5)	COG3934	Endo-beta-mannanase	.	c88449_g1|m.35836	107-1087[+]	sigP:1^21^0.808^YES	.	GO:0005975|carbohydrate metabolic process;GO:0009845|seed germination	GO:0043169|cation binding;GO:0016985|mannan endo-1,4-beta-mannosidase activity	GO:0005576|extracellular region	K19355|MAN; mannan endo-1,4-beta-mannosidase [EC:3.2.1.78]	map00051|Fructose and mannose metabolism
c94839_g1	6.41982	8.22924	3.64487	3.8669	gi|349715441|emb|FQ380743.1|	688	0	Vitis vinifera clone SS0ACG35YJ17	gi|225442947|ref|XP_002265410.1|	1644	0	PREDICTED: palmitoyl-monogalactosyldiacylglycerol delta-7 desaturase, chloroplastic [Vitis vinifera]	sp|Q949X0|ADS3_ARATH	481	E:1e-164	RecName: Full=Palmitoyl-monogalactosyldiacylglycerol delta-7 desaturase, chloroplastic;^Eukaryota; Viridiplantae; Streptophyta; Embryophyta; Tracheophyta; Spermatophyta; Magnoliophyta; eudicotyledons; core eudicotyledons; rosids; malvids; Brassicales; Brassicaceae; Camelineae; Arabidopsis	sp|Q949X0|ADS3_ARATH	480	E:2e-167	RecName: Full=Palmitoyl-monogalactosyldiacylglycerol delta-7 desaturase, chloroplastic;^Eukaryota; Viridiplantae; Streptophyta; Embryophyta; Tracheophyta; Spermatophyta; Magnoliophyta; eudicotyledons; core eudicotyledons; rosids; malvids; Brassicales; Brassicaceae; Camelineae; Arabidopsis	PF00487.19	FA_desaturase	Fatty acid desaturase	COG1398	Fatty-acid desaturase	.	c94839_g1|m.36106	408-1541[-]	.	ExpAA=78.22^PredHel=3^Topology=i99-121o126-148i246-268o	GO:0031408|oxylipin biosynthetic process;GO:0010205|photoinhibition;GO:0006636|unsaturated fatty acid biosynthetic process	GO:0016717|oxidoreductase activity, acting on paired donors, with oxidation of a pair of donors resulting in the reduction of molecular oxygen to two molecules of water	GO:0031969|chloroplast membrane;GO:0016021|integral to membrane;GO:0009579|thylakoid	K00507|SCD, desC; stearoyl-CoA desaturase (delta-9 desaturase) [EC:1.14.19.1]	map03320|PPAR signaling pathway;map04152|AMPK signaling pathway;map01212|Fatty acid metabolism;map01040|Biosynthesis of unsaturated fatty acids
c94545_g1	17.7844	11.4438	8.01487	5.10534	gi|147782500|emb|AM475390.2|	819	0	Vitis vinifera contig VV78X062618.4, whole genome shotgun sequence	gi|225449784|ref|XP_002274128.1|	2296	0	PREDICTED: sterol 14-demethylase [Vitis vinifera]	sp|Q9SAA9|CP511_ARATH	786	E:0	RecName: Full=Sterol 14-demethylase;^Eukaryota; Viridiplantae; Streptophyta; Embryophyta; Tracheophyta; Spermatophyta; Magnoliophyta; eudicotyledons; core eudicotyledons; rosids; malvids; Brassicales; Brassicaceae; Camelineae; Arabidopsis	sp|Q9SAA9|CP511_ARATH	825	E:0	RecName: Full=Sterol 14-demethylase;^Eukaryota; Viridiplantae; Streptophyta; Embryophyta; Tracheophyta; Spermatophyta; Magnoliophyta; eudicotyledons; core eudicotyledons; rosids; malvids; Brassicales; Brassicaceae; Camelineae; Arabidopsis	PF00067.17	p450	Cytochrome P450	COG2124	Cytochrome P450	.	c94545_g1|m.36219	315-1769[-]	.	ExpAA=23.71^PredHel=1^Topology=i5-27o	GO:0016126|sterol biosynthetic process	GO:0009055|electron carrier activity;GO:0020037|heme binding;GO:0005506|iron ion binding;GO:0008168|methyltransferase activity;GO:0008398|sterol 14-demethylase activity	GO:0005783|endoplasmic reticulum;GO:0005794|Golgi apparatus;GO:0016021|integral to membrane;GO:0005886|plasma membrane	K05917|CYP51; sterol 14-demethylase [EC:1.14.13.70]	map00100|Steroid biosynthesis;map01100|Metabolic pathways;map01110|Biosynthesis of secondary metabolites;map01130|Biosynthesis of antibiotics
c86966_g1	0.482994	0.398183	0.128883	0.0907694	gi|596298436|ref|XM_007227430.1|	443	0	Prunus persica hypothetical protein (PRUPE_ppa005560mg) mRNA, complete cds	gi|225458918|ref|XP_002285488.1|	1857	0	PREDICTED: sodium-coupled neutral amino acid transporter 2 [Vitis vinifera]	sp|A1YG32|S38A2_PANPA	77.4	E:1e-13	RecName: Full=Sodium-coupled neutral amino acid transporter 2;^Eukaryota; Metazoa; Chordata; Craniata; Vertebrata; Euteleostomi; Mammalia; Eutheria; Euarchontoglires; Primates; Haplorrhini; Catarrhini; Hominidae; Pan	sp|Q9H2H9|S38A1_HUMAN	119	E:4e-28	RecName: Full=Sodium-coupled neutral amino acid transporter 1;^Eukaryota; Metazoa; Chordata; Craniata; Vertebrata; Euteleostomi; Mammalia; Eutheria; Euarchontoglires; Primates; Haplorrhini; Catarrhini; Hominidae; Homo	PF01490.13	Aa_trans	Transmembrane amino acid transporter protein	COG0814	Amino acid permeases	.	c86966_g1|m.36223	84-1433[+]	.	ExpAA=237.18^PredHel=11^Topology=i40-62o67-89i119-141o161-183i195-213o233-255i276-295o321-343i363-385o390-409i422-444o	GO:0001504|neurotransmitter uptake	GO:0015186|L-glutamine transmembrane transporter activity;GO:0015175|neutral amino acid transmembrane transporter activity;GO:0005283|sodium:amino acid symporter activity	GO:0030424|axon;GO:0016021|integral to membrane;GO:0005886|plasma membrane	K14207|SLC38A2, SNAT2; solute carrier family 38 (sodium-coupled neutral amino acid transporter), member 2	map04974|Protein digestion and absorption;map04724|Glutamatergic synapse;map04727|GABAergic synapse
c98826_g1	10.1892	11.6998	21.6992	22.3126	gi|145360765|ref|NM_129424.4|	419	0	Arabidopsis thaliana ethanolamine-phosphate cytidylyltransferase mRNA, complete cds	gi|225439047|ref|XP_002265169.1|	2039	0	PREDICTED: ethanolamine-phosphate cytidylyltransferase [Vitis vinifera]	sp|Q55BZ4|PCY2_DICDI	366	E:3e-118	RecName: Full=Ethanolamine-phosphate cytidylyltransferase;^Eukaryota; Amoebozoa; Mycetozoa; Dictyosteliida; Dictyostelium	sp|Q55BZ4|PCY2_DICDI	367	E:1e-121	RecName: Full=Ethanolamine-phosphate cytidylyltransferase;^Eukaryota; Amoebozoa; Mycetozoa; Dictyosteliida; Dictyostelium	PF01467.21	CTP_transf_2	Cytidylyltransferase	COG0615	Cytidylyltransferase	.	c98826_g1|m.36232	558-1985[-]	.	ExpAA=22.50^PredHel=1^Topology=i73-95o	GO:0006646|phosphatidylethanolamine biosynthetic process	GO:0004306|ethanolamine-phosphate cytidylyltransferase activity	GO:0045335|phagocytic vesicle	K00967|PCYT2; ethanolamine-phosphate cytidylyltransferase [EC:2.7.7.14]	map00440|Phosphonate and phosphinate metabolism;map01100|Metabolic pathways;map00564|Glycerophospholipid metabolism
c63169_g1	8.06771	13.0012	2.10223	1.03941	gi|596016295|ref|XM_007218801.1|	362	0	Prunus persica hypothetical protein (PRUPE_ppa002893mg) mRNA, complete cds	gi|225454040|ref|XP_002262647.1|	2718	0	PREDICTED: protein ECERIFERUM 1 [Vitis vinifera]	sp|F4HVY0|CER1_ARATH	781	E:0	RecName: Full=Protein ECERIFERUM 1;^Eukaryota; Viridiplantae; Streptophyta; Embryophyta; Tracheophyta; Spermatophyta; Magnoliophyta; eudicotyledons; core eudicotyledons; rosids; malvids; Brassicales; Brassicaceae; Camelineae; Arabidopsis	sp|F4HVY0|CER1_ARATH	815	E:0	RecName: Full=Protein ECERIFERUM 1;^Eukaryota; Viridiplantae; Streptophyta; Embryophyta; Tracheophyta; Spermatophyta; Magnoliophyta; eudicotyledons; core eudicotyledons; rosids; malvids; Brassicales; Brassicaceae; Camelineae; Arabidopsis	PF04116.8	FA_hydroxylase	Fatty acid hydroxylase superfamily	NOG247082	Neurogenic differentiation 4 protein	.	c63169_g1|m.36257	149-2011[-]	.	ExpAA=121.94^PredHel=3^Topology=i100-122o188-210i327-349o	GO:0006633|fatty acid biosynthetic process	GO:0005506|iron ion binding;GO:0016491|oxidoreductase activity	GO:0005789|endoplasmic reticulum membrane;GO:0016021|integral to membrane	K15404|K15404, CER1; aldehyde decarbonylase [EC:4.1.99.5]	map01110|Biosynthesis of secondary metabolites;map00073|Cutin, suberine and wax biosynthesis
c79893_g1	0.331623	0	0	0	gi|590594437|ref|XM_007017789.1|	320	4e-166	Theobroma cacao P-glycoprotein 13 (TCM_034256) mRNA, complete cds	gi|359492272|ref|XP_002279471.2|	1254	4e-160	PREDICTED: ABC transporter B family member 13-like [Vitis vinifera]	sp|Q9C7F8|AB13B_ARATH	392	E:1e-125	RecName: Full=ABC transporter B family member 13;^Eukaryota; Viridiplantae; Streptophyta; Embryophyta; Tracheophyta; Spermatophyta; Magnoliophyta; eudicotyledons; core eudicotyledons; rosids; malvids; Brassicales; Brassicaceae; Camelineae; Arabidopsis`sp|Q9C7F8|AB13B_ARATH	sp|Q9C7F8|AB13B_ARATH	425	E:5e-138	RecName: Full=ABC transporter B family member 13;^Eukaryota; Viridiplantae; Streptophyta; Embryophyta; Tracheophyta; Spermatophyta; Magnoliophyta; eudicotyledons; core eudicotyledons; rosids; malvids; Brassicales; Brassicaceae; Camelineae; Arabidopsis`sp|Q9C7F8|AB13B_ARATH	PF00664.18	ABC_membrane	ABC transporter transmembrane region	COG1132	ABC-type multidrug transport system, ATPase and permease components	.	c79893_g1|m.36621	2-802[+]	.	ExpAA=98.63^PredHel=4^Topology=o5-27i53-75o149-171i236-258o	GO:0010541|acropetal auxin transport;GO:0010540|basipetal auxin transport	GO:0005524|ATP binding;GO:0042626|ATPase activity, coupled to transmembrane movement of substances;GO:0010329|auxin efflux transmembrane transporter activity	GO:0016021|integral to membrane;GO:0005886|plasma membrane	K05658|ABCB1; ATP-binding cassette, subfamily B (MDR/TAP), member 1 [EC:3.6.3.44]	map02010|ABC transporters;map05206|MicroRNAs in cancer;map04976|Bile secretion
c66489_g2	0.250745	0.122737	0.042376	0.0426348	gi|241990870|dbj|AK331026.1|	546	0	Triticum aestivum cDNA, clone: SET5_O06, cultivar: Chinese Spring	gi|326509637|dbj|BAJ87034.1|	721	2e-90	predicted protein [Hordeum vulgare subsp. vulgare]	sp|Q5SPB1|S38A2_DANRE	52.4	E:5e-07	RecName: Full=Sodium-coupled neutral amino acid transporter 2;^Eukaryota; Metazoa; Chordata; Craniata; Vertebrata; Euteleostomi; Actinopterygii; Neopterygii; Teleostei; Ostariophysi; Cypriniformes; Cyprinidae; Danio	sp|Q5SPB1|S38A2_DANRE	53.1	E:1e-07	RecName: Full=Sodium-coupled neutral amino acid transporter 2;^Eukaryota; Metazoa; Chordata; Craniata; Vertebrata; Euteleostomi; Actinopterygii; Neopterygii; Teleostei; Ostariophysi; Cypriniformes; Cyprinidae; Danio	PF01490.13	Aa_trans	Transmembrane amino acid transporter protein	COG0814	Amino acid permeases	.	c66489_g2|m.36670	1-432[+]	.	ExpAA=83.59^PredHel=4^Topology=o15-33i53-75o80-99i112-134o	GO:0006865|amino acid transport;GO:0006814|sodium ion transport	GO:0015293|symporter activity	GO:0016021|integral to membrane;GO:0005886|plasma membrane	K14207|SLC38A2, SNAT2; solute carrier family 38 (sodium-coupled neutral amino acid transporter), member 2	map04974|Protein digestion and absorption;map04724|Glutamatergic synapse;map04727|GABAergic synapse
c91578_g6	0.331006	0.235672	0.152564	0.184195	gi|339773281|gb|JF729202.1|	635	0	Arabidopsis thaliana ecotype Landsberg erecta mitochondrion, complete genome	gi|404481643|ref|YP_006665977.1|	1115	1e-144	ATP synthase subunit 6 (mitochondrion) [Raphanus sativus]	sp|P93298|ATP61_ARATH	426	E:2e-143	RecName: Full=ATP synthase subunit a-1;^Eukaryota; Viridiplantae; Streptophyta; Embryophyta; Tracheophyta; Spermatophyta; Magnoliophyta; eudicotyledons; core eudicotyledons; rosids; malvids; Brassicales; Brassicaceae; Camelineae; Arabidopsis	sp|P93298|ATP61_ARATH	525	E:0	RecName: Full=ATP synthase subunit a-1;^Eukaryota; Viridiplantae; Streptophyta; Embryophyta; Tracheophyta; Spermatophyta; Magnoliophyta; eudicotyledons; core eudicotyledons; rosids; malvids; Brassicales; Brassicaceae; Camelineae; Arabidopsis	PF00119.15	ATP-synt_A	ATP synthase A chain	COG0356	F0F1-type ATP synthase, subunit a	.	c91578_g6|m.36979	531-1610[+]	.	ExpAA=109.84^PredHel=5^Topology=o167-189i235-257o262-284i291-313o328-350i	GO:0015986|ATP synthesis coupled proton transport	GO:0015078|hydrogen ion transmembrane transporter activity	GO:0016021|integral to membrane;GO:0005743|mitochondrial inner membrane;GO:0045263|proton-transporting ATP synthase complex, coupling factor F(o)	K02126|ATPeF0A, MTATP6, ATP6; F-type H+-transporting ATPase subunit a	map00190|Oxidative phosphorylation;map05016|Huntington's disease;map05010|Alzheimer's disease;map01100|Metabolic pathways;map05012|Parkinson's disease
[truncated: 110,099 more rows]
